# Supplementary material for: Molecular Regulation of Catalpol and Acteoside Accumulation in Radial Striation and non-Radial Striation of Rehmannia glutinosa Tuberous Root
Source: Int J Mol Sci. 2018 Nov 26;19(12):3751. doi: 10.3390/ijms19123751 (PMC6321003; doi:10.3390/ijms19123751)
Supplement: Supplementary file 1 [file ijms-19-03751-s001.zip]

Archive with 2 entries (2 files):
- Supplementary Information-Figures.docx
- Supplementary Information-Tables.xlsx
