# Supplementary material for: Molecular Regulation of Catalpol and Acteoside Accumulation in Radial Striation and non-Radial Striation of Rehmannia glutinosa Tuberous Root
Source: Int J Mol Sci. 2018 Nov 26;19(12):3751. doi: 10.3390/ijms19123751 (PMC6321003; doi:10.3390/ijms19123751)
Supplement: Supplementary file 1 [file ijms-19-03751-s001.zip › Supplementary Information-Tables.xlsx]

## Sheet: Table S1
Table S1 List of primers used for qRT-PCR analysis in this study.
No.	Transcript	Gene	Forward	Reverse	Amplicon size (bp)
1	CL2036.Contig6	PAL	AGTTGAGGCAAGTTCTCGTG	TAGGCAAGATCGCCTTCAAC	120
2	CL4530.Contig2	4CL	CTTGAACGATGATGAGGCGA	GGCAATATTGGGGTGGCTAA	193
3	CL7017.Contig3	PPO	CGAAAACGGTCAAATGGTCC	GATCAGCAGCGTTTGCTTTC	170
4	CL4500.Contig3	TyDC	ACTGATCGGAATGGACAAGC	CTTCGCGTTGAGATTGTTCG	142
5	CL11067.Contig2	G10H	AAGCTTGAAGGTGGGATTGG	CCGACACTACAAATGGCAAC	171
6	Unigene34693	CPM	GTCAGTGCTGCATGAAGGTA	TGCAACAGACTCGAAGGATG	99
7	Unigene66333	IDI	GCTGTTGGATGAACTGGGAA	ACTAACATCCCGGACGATGA	148
8	CL357.Contig2	UPD	CATTCAGTACCAAGCCGACA	AAATCGACGGGGCTAAGTTC	81
9	CL10318.Contig4	UGT	AGGAGTACTCGAAGGAGGTC	AGAGTGCGTCAGAAATCCAC	104
10	CL11397.Contig2	UGT	TTCGGAAGGAGTACCGATGA	ATCTCCATTCCAATCCCCCA	93
11	CL6524.Contig1	UGT	GGCATGGGTTGGTGAATAGT	AAGGAATCTCGTCCGACTCA	96
12	CL2781.Contig8	UGT	CCAAGAGTTTACGGTCCGAA	ATGAACAAAGCTGCCAAACG	95
13	CL8654.Contig3	WRKY	CTCCAGATGCCTCACCTCTA	GGCTCCTGTTTAGGGAACAC	140
14	CL15084.Contig2	bHLH	GCCGAGCTACTCTCTGTTTC	TTGAGCCGAAGTGATTAGCG	85
15	CL9048.Contig2	MYB	TACCCAATACCAAACGAGGC	ATGTGGGGTTTTGGGGAAAG	80
16	Unigene21326	ERF	ATCGAATGGTGATGCTCCTG	TCGGCGCCTCAAATATGTTC	99
17	Unigene17128	TIP41	TGGCTCAGAGTTGATGGAGTG	TCTCCAGCAGCTTTCTCGGA	105
Note: Among them, prime pairs from No. 1-10 were used to validate the results of mRNA sequencing.

## Sheet: Table S2
Table S2 Quality metrics of Unigenes.
Sample	Total Number	Total Length	Mean Length	N50	N70	N90	GC(%)
1706_RS1	51865	47576383	917	1490	930	366	41.7
1706_RS2	49244	47531884	965	1570	997	392	41.82
1706_RS3	50054	48110708	961	1553	987	391	41.8
1706_nRS1	51790	48051185	927	1515	949	371	42.04
1706_nRS2	52022	48963992	941	1549	970	374	41.86
1706_nRS3	49956	48561683	972	1567	1003	398	41.8
BJ1_RS1	43891	40806864	929	1516	944	370	42.08
BJ1_RS2	47696	42292900	886	1475	900	342	41.84
BJ1_RS3	42375	41350367	975	1555	994	406	42.14
BJ1_nRS1	38687	34682602	896	1415	880	372	42.43
BJ1_nRS2	48765	46698100	957	1561	990	384	41.75
BJ1_nRS3	48940	46847348	957	1565	990	386	41.71
QH1_RS1	41777	40136197	960	1544	974	394	41.98
QH1_RS2	40698	39508475	970	1540	986	404	42.08
QH1_RS3	41653	40905314	982	1567	1009	410	42
QH1_nRS1	41169	39827148	967	1541	978	404	42.1
QH1_nRS2	48141	43845675	910	1490	923	359	41.81
QH1_nRS3	44864	39821994	887	1432	879	358	42.3
W85_RS1	51335	50904583	991	1608	1025	407	41.53
W85_RS2	50933	51297104	1007	1626	1057	417	41.68
W85_RS3	53383	50778838	951	1542	984	384	41.6
W85_nRS1	54378	50745330	933	1530	964	371	41.84
W85_nRS2	51124	49979700	977	1574	1000	404	41.66
W85_nRS3	53585	51132425	954	1581	990	380	41.7
All-Unigene	150405	187170349	1244	1974	1367	603	40.87

## Sheet: Table S3
Table S3 Summary of the functional annotation of assembled unigenes in R. glutinosa
Values	Total	Nr	Nt	Swissprot	KEGG	KOG	Interpro	GO	Intersection	Overall
Number	150405	97545	83272	65209	74726	76781	82012	25209	14576	103938
Percentage	1	0.6485	0.5537	0.4336	0.4968	0.5105	0.5453	0.1676	0.0969	0.6911

## Sheet: Table S4
Table S4 Summary of the predicted CDS in R. glutinosa.
Total number	Total length	N50	N90	Max length	Min length	Sequence GC(%)
102764	105426018	1350	483	16239	297	0.443

## Sheet: Table S5
Table S5 Common up-regulated genes among the four comparisons
gene_id	1706_RS1_FPKM	1706_RS2_FPKM	1706_RS3_FPKM	1706_nRS1_FPKM	1706_nRS2_FPKM	1706_nRS3_FPKM	BJ1_RS1_FPKM	BJ1_RS2_FPKM	BJ1_RS3_FPKM	BJ1_nRS1_FPKM	BJ1_nRS2_FPKM	BJ1_nRS3_FPKM	QH1_RS1_FPKM	QH1_RS2_FPKM	QH1_RS3_FPKM	QH1_nRS1_FPKM	QH1_nRS2_FPKM	QH1_nRS3_FPKM	W85_RS1_FPKM	W85_RS2_FPKM	W85_RS3_FPKM	W85_nRS1_FPKM	W85_nRS2_FPKM	W85_nRS3_FPKM	Nr	Nt	Swissprot	KEGG	KOG	Interpro	GO	Gene
Unigene34700	23.03	16.77	14.94	55.21	67.24	65.1	5.78	7.76	8.98	6.58	30.73	28.73	4.82	3.34	2.27	10.13	20.18	21.41	10.81	35.92	19.21	53.62	70.15	52.99	gi|747103286|ref|XP_011099830.1|/4.2e-195/PREDICTED: cytochrome P450 CYP82D47-like [Sesamum indicum]	gi|747073619|ref|XM_011085474.1|/0.0/PREDICTED: Sesamum indicum cytochrome P450 CYP82D47-like (LOC105166207), mRNA	sp|O49858|C82A3_SOYBN/1.9e-129/Cytochrome P450 82A3 OS=Glycine max GN=CYP82A3 PE=2 SV=1	sind:105178145/7.0e-196/cytochrome P450 CYP82D47-like; K00512 steroid 17alpha-monooxygenase / 17alpha-hydroxyprogesterone deacetylase [EC:1.14.14.19 1.14.14.32]	At4g31940/1.1e-126/[Q] KOG0156 Cytochrome P450 CYP2 subfamily	PS00086/-/Cytochrome P450 cysteine heme-iron ligand signature.	cellular_component:GO:0016020//membrane;molecular_function:GO:0046872//metal ion binding;GO:0016491//oxidoreductase activity;	cytochrome P450
CL11777.Contig4	15.57	12.08	10.34	36.44	26.19	31.7	16.25	38.22	31.59	33.59	103.24	100.28	18.08	23	18.17	32.05	86.15	46.87	10.67	17.77	14.04	31	44.07	22.89	gi|747069826|ref|XP_011081722.1|/9.3e-169/PREDICTED: zinc finger CCCH domain-containing protein 23 [Sesamum indicum]	gi|848922969|ref|XM_013002428.1|/0.0/PREDICTED: Erythranthe guttatus zinc finger CCCH domain-containing protein 23 (LOC105977151), mRNA	sp|O82199|C3H20_ARATH/3.8e-96/Zinc finger CCCH domain-containing protein 20 OS=Arabidopsis thaliana GN=At2g19810 PE=2 SV=1	apro:F751_1912/2.9e-35/D-tyrosyl-tRNA(Tyr) deacylase; K07560 D-tyrosyl-tRNA(Tyr) deacylase [EC:3.1.-.-]	At2g19810/1.0e-95/[R] KOG1595 CCCH-type Zn-finger protein	PTHR14493/3.8E-115/--	NA
CL1083.Contig4	15.03	10.36	12.82	66.26	54.81	62.96	5.7	10.85	6.14	21.52	59.07	58.55	8.17	5.94	5.21	7.21	38.28	43.25	13.23	7.63	28.41	34.67	40.7	76.22	gi|823122760|ref|XP_012472460.1|/3.5e-105/PREDICTED: 36.4 kDa proline-rich protein-like isoform X1 [Gossypium raimondii] >gi|763741120|gb|KJB08619.1| hypothetical protein B456_001G094000 [Gossypium raimondii]	NA	sp|Q9T0K5|LRX3_ARATH/2.7e-63/Leucine-rich repeat extensin-like protein 3 OS=Arabidopsis thaliana GN=LRX3 PE=1 SV=1	rcu:8263389/9.7e-53/formin-like protein 20; K02184 formin 2	At4g13340/7.1e-63/[M] LSE0601 A Pollen extensin-like protein (Pex)	NA	NA
CL7481.Contig2	13.81	5.81	9.3	76.92	125.62	124.76	4.47	3.22	4.27	9.52	59.59	56.65	3.31	4.76	6.92	10.12	28.79	53.53	8.76	20.03	12.62	111.13	170.97	82.51	gi|747078115|ref|XP_011086212.1|/2.0e-117/PREDICTED: light-induced protein, chloroplastic-like [Sesamum indicum]	gi|568215512|ref|NM_001288132.1|/0.0/Solanum tuberosum light-induced protein, chloroplastic-like (LOC102584168), mRNA &gt;gi|2598048|emb|Y15269.1| Solanum tuberosum mRNA for CDSP34 protein	sp|P80471|LIPC_SOLTU/1.4e-103/Light-induced protein, chloroplastic OS=Solanum tuberosum PE=1 SV=2	bna:106373525/2.2e-32/uncharacterized LOC106373525; K17893 ubiquinol oxidase [EC:1.10.3.11]	At4g22240/7.5e-93/[I] LSE1559 A Plastid lipid-associated protein	PTHR31906:SF7/4.1E-79/--	NA	Light-induced protein
CL12202.Contig1	11.64	12.22	23.34	41.39	51.37	44.25	12.73	28	31.18	40.71	72.75	66.22	8.29	30.64	9.57	61.7	79.19	34.3	28.35	14.4	25.76	75.94	36.82	55.43	gi|747093066|ref|XP_011094323.1|/4.5e-121/PREDICTED: uncharacterized protein LOC105174057 [Sesamum indicum]	NA	NA	NA	NA	PTHR34120/3.4E-113/--	NA
CL7481.Contig10	9.68	3.57	6.03	70.29	94.48	98.23	3.14	1.37	3.94	7.52	47.39	45.43	2	3.35	3.52	7.99	25.71	43.54	9.83	15.15	7.79	88.07	135.15	66.14	gi|747078115|ref|XP_011086212.1|/4.2e-113/PREDICTED: light-induced protein, chloroplastic-like [Sesamum indicum]	gi|848883334|ref|XM_012986513.1|/0.0/PREDICTED: Erythranthe guttatus light-induced protein, chloroplastic-like (LOC105962212), mRNA	sp|P80471|LIPC_SOLTU/6.7e-101/Light-induced protein, chloroplastic OS=Solanum tuberosum PE=1 SV=2	bna:106373525/8.7e-32/uncharacterized LOC106373525; K17893 ubiquinol oxidase [EC:1.10.3.11]	At4g22240/4.4e-91/[I] LSE1559 A Plastid lipid-associated protein	PTHR31906:SF5/2.5E-79/--	NA	Light-induced protein
CL9416.Contig1	7.87	4.48	2.95	20.81	21.52	17.38	4.98	2.6	5.27	10.56	25.58	22.75	5.66	2.55	4.35	19.29	20.17	18.7	7.01	11.8	4.39	21.06	32.89	21.15	gi|747041867|ref|XP_011075526.1|/4.4e-267/PREDICTED: probable sulfate transporter 3.3 [Sesamum indicum]	gi|747041869|ref|XR_847657.1|/0.0/PREDICTED: Sesamum indicum probable sulfate transporter 3.3 (LOC105159986), transcript variant X3, misc_RNA	sp|Q9SXS2|SUT33_ARATH/3.2e-239/Probable sulfate transporter 3.3 OS=Arabidopsis thaliana GN=SULTR3;3 PE=2 SV=2	sind:105159986/7.4e-268/probable sulfate transporter 3.3; K17471 sulfate transporter 3	At1g23090/8.5e-239/[P] KOG0236 Sulfate/bicarbonate/oxalate exchanger SAT-1 and related transporters (SLC26 family)	PF01740/2.8E-26/STAS domain	biological_process:GO:1902358//sulfate transmembrane transport;cellular_component:GO:0005887//integral component of plasma membrane;molecular_function:GO:0008271//secondary active sulfate transmembrane transporter activity;
CL7481.Contig1	7.13	3.51	6.16	80.38	117.2	128.87	2.97	2.92	4.39	10.27	58.17	58.99	2.52	2.86	4.16	7.53	36.02	52.54	8.94	16.35	10.26	108.44	174.8	73.62	gi|747078115|ref|XP_011086212.1|/7.3e-104/PREDICTED: light-induced protein, chloroplastic-like [Sesamum indicum]	gi|848883334|ref|XM_012986513.1|/0.0/PREDICTED: Erythranthe guttatus light-induced protein, chloroplastic-like (LOC105962212), mRNA	sp|P80471|LIPC_SOLTU/1.6e-96/Light-induced protein, chloroplastic OS=Solanum tuberosum PE=1 SV=2	bna:106373525/6.2e-32/uncharacterized LOC106373525; K17893 ubiquinol oxidase [EC:1.10.3.11]	At4g22240/6.5e-89/[I] LSE1559 A Plastid lipid-associated protein	PTHR31906/2.6E-81/--	NA	Light-induced protein
CL2084.Contig3	6.74	4.45	3.84	16.08	23.35	22.68	10.66	6.82	5.81	10.35	22.08	22.88	6.8	3.62	8.11	12.22	18.8	15.05	5.48	9.7	5.07	17.56	19.94	18.78	gi|747084843|ref|XP_011089848.1|/0.0e+00/PREDICTED: LOW QUALITY PROTEIN: phototropin-1 [Sesamum indicum]	gi|747084842|ref|XM_011091546.1|/0.0/PREDICTED: Sesamum indicum phototropin-1 (LOC105170677), mRNA	sp|O48963|PHOT1_ARATH/0.0e+00/Phototropin-1 OS=Arabidopsis thaliana GN=PHOT1 PE=1 SV=1	sind:105170677/0.0e+00/phototropin-1; K20715 phototropin [EC:2.7.11.1]	At3g45780/0.0e+00/[T] LSE3802 A Protein kinase with redox-sensing domain (nonphototropic hypocotyl)	PS00108/-/Serine/Threonine protein kinases active-site signature.	NA	Phototropin-1
CL4423.Contig11	6.01	1.48	3.55	73.78	121.53	117.71	6.34	0.68	3.19	9.29	52.16	49.98	2.07	0.76	4.47	7.51	35.71	53.06	6.27	18.21	2.28	109.19	144.28	77.28	gi|747063376|ref|XP_011078233.1|/4.0e-100/PREDICTED: acid phosphatase 1-like [Sesamum indicum]	gi|672157732|ref|XM_008800364.1|/0.0/PREDICTED: Phoenix dactylifera acid phosphatase 1-like (LOC103713435), mRNA	sp|P27061|PPA1_SOLLC/7.8e-62/Acid phosphatase 1 OS=Solanum lycopersicum GN=APS1 PE=2 SV=1	osa:4332737/4.8e-43/acid phosphatase 1; K02866 large subunit ribosomal protein L10e	At4g29260/5.4e-70/[R] LSE0440 A Predicted acid phosphatase/vegetative storage protein-like	PTHR31284/1.5E-116/--	NA
CL9416.Contig3	5.19	2.55	1.11	10.39	11.65	9.67	1.96	1.61	2.53	7.7	15.88	15.1	2.81	2.09	3.23	13.33	16.34	12.48	3.52	7.3	4.36	11.64	23.52	10.69	gi|747041867|ref|XP_011075526.1|/0.0e+00/PREDICTED: probable sulfate transporter 3.3 [Sesamum indicum]	gi|747041869|ref|XR_847657.1|/0.0/PREDICTED: Sesamum indicum probable sulfate transporter 3.3 (LOC105159986), transcript variant X3, misc_RNA	sp|Q9SXS2|SUT33_ARATH/9.0e-277/Probable sulfate transporter 3.3 OS=Arabidopsis thaliana GN=SULTR3;3 PE=2 SV=2	sind:105159986/0.0e+00/probable sulfate transporter 3.3; K17471 sulfate transporter 3	At1g23090/2.4e-276/[P] KOG0236 Sulfate/bicarbonate/oxalate exchanger SAT-1 and related transporters (SLC26 family)	PS50801/24.988/STAS domain profile.	biological_process:GO:1902358//sulfate transmembrane transport;cellular_component:GO:0016021//integral component of membrane;molecular_function:GO:0008271//secondary active sulfate transmembrane transporter activity;
CL1083.Contig10	4.53	2.05	3.58	18.39	20.02	15.93	14.18	15.91	7.3	34.09	64.82	69.28	9.4	8.49	7.83	13.19	59.37	74.41	2.55	4.33	6.97	12.78	18.28	17.48	gi|661890186|emb|CDP06245.1|/4.1e-145/unnamed protein product [Coffea canephora]	gi|703086848|ref|XM_010094814.1|/0.0/Morus notabilis hypothetical protein partial mRNA	sp|Q00451|PRF1_SOLLC/1.9e-100/36.4 kDa proline-rich protein OS=Solanum lycopersicum GN=TPRP-F1 PE=2 SV=1	bvg:104906049/2.1e-46/ubiquitin carboxyl-terminal hydrolase 36; K11855 ubiquitin carboxyl-terminal hydrolase 36/42 [EC:3.4.19.12]	At3g22120/1.2e-93/[R] LSE0121 A AAI domain	PTHR31731/1.1E-65/--	NA
CL11795.Contig1	4.13	1.55	4.1	23.68	19.99	22.48	2.71	4.17	8.47	9.38	23.27	20.39	1.12	2.74	2.03	20.61	25.04	10.37	5.01	9.65	2.28	25.3	22.07	18.43	gi|747050576|ref|XP_011071366.1|/6.4e-40/PREDICTED: cell wall / vacuolar inhibitor of fructosidase 1-like [Sesamum indicum]	NA	sp|F4HWQ8|CVIF1_ARATH/7.8e-28/Cell wall / vacuolar inhibitor of fructosidase 1 OS=Arabidopsis thaliana GN=C/VIF1 PE=1 SV=1	tcc:TCM_036308/1.4e-21/Cell wall / vacuolar inhibitor of fructosidase 1, putative isoform 1; K21232 molybdopterin synthase sulfur carrier subunit	At1g47960/4.9e-29/[M] LSE0027 A Pectinesterase inhibitor	SM00856/2.3E-17/Plant invertase/pectin methylesterase inhibitor	NA
CL12201.Contig2	4	2.09	7.66	6.61	20.65	20.73	1.04	0.91	4.82	4.05	13.18	12.25	0.28	0.51	0.52	8.61	6.57	0.36	2.55	1.65	1.37	15.52	1.87	11.23	gi|747089052|ref|XP_011092148.1|/1.4e-147/PREDICTED: nicotianamine synthase-like isoform X1 [Sesamum indicum]	gi|747080473|ref|XM_011089186.1|/0.0/PREDICTED: Sesamum indicum nicotianamine synthase-like (LOC105168955), mRNA	sp|Q9XGI7|NAS_SOLLC/2.7e-117/Nicotianamine synthase OS=Solanum lycopersicum GN=CHLN PE=2 SV=1	sind:105172429/2.3e-148/nicotianamine synthase-like; K05953 nicotianamine synthase [EC:2.5.1.43]	SPBC3D6.14c/2.7e-07/[GO] KOG4157 beta-1,6-N-acetylglucosaminyltransferase, contains WSC domain	PF03059/1.4E-125/Nicotianamine synthase protein	NA
CL2036.Contig6	3.65	6.22	2.95	14.2	7.23	7.07	2.74	1.37	1.66	4	8.78	9.47	3.59	0.55	3.26	7.3	13.64	13.3	2.73	0.92	2.81	22.68	7.98	16.11	gi|89475495|gb|ABD73282.1|/0.0e+00/phenylalanine ammonia-lyase [Salvia miltiorrhiza]	gi|15100058|gb|AF401636.1|AF401636/0.0/Rehmannia glutinosa phenylalanine ammonia-lyase (PAL1) mRNA, complete cds	sp|P45729|PAL3_PETCR/0.0e+00/Phenylalanine ammonia-lyase 3 OS=Petroselinum crispum GN=PAL3 PE=2 SV=1	pxb:103934948/0.0e+00/PAL; phenylalanine ammonia-lyase 1; K10775 phenylalanine ammonia-lyase [EC:4.3.1.24]	At2g37040/0.0e+00/[Q] KOG0222 Phenylalanine and histidine ammonia-lyase	PTHR10362/0.0/--	biological_process:GO:0009800//cinnamic acid biosynthetic process;GO:0006559//L-phenylalanine catabolic process;cellular_component:GO:0005737//cytoplasm;molecular_function:GO:0045548//phenylalanine ammonia-lyase activity;	PAL
CL7481.Contig15	3.33	1.85	3.35	39.9	66.75	67.97	1.3	1.27	1.63	3.84	27.87	18.84	0.98	0.84	2.79	4.19	12.08	17.98	3.73	11.83	3.17	55.1	86.32	44.66	gi|747078115|ref|XP_011086212.1|/6.9e-114/PREDICTED: light-induced protein, chloroplastic-like [Sesamum indicum]	gi|848883334|ref|XM_012986513.1|/0.0/PREDICTED: Erythranthe guttatus light-induced protein, chloroplastic-like (LOC105962212), mRNA	sp|P80471|LIPC_SOLTU/1.7e-102/Light-induced protein, chloroplastic OS=Solanum tuberosum PE=1 SV=2	bna:106373525/1.9e-32/uncharacterized LOC106373525; K17893 ubiquinol oxidase [EC:1.10.3.11]	At4g04020/8.0e-91/[I] LSE1559 A Plastid lipid-associated protein	PTHR31906:SF5/3.6E-78/--	NA	Light-induced protein
CL11091.Contig1	3.29	2.18	4.13	30.42	32.87	35.45	1.64	2.93	2.51	8.49	22.67	19.3	1.07	1.84	1.05	23.52	31.05	8.59	3.9	3.67	1.56	28.06	13.73	41.23	gi|747079245|ref|XP_011086814.1|/2.4e-255/PREDICTED: F-box only protein 6 [Sesamum indicum]	gi|747079244|ref|XM_011088512.1|/0.0/PREDICTED: Sesamum indicum F-box only protein 6 (LOC105168430), mRNA	sp|Q9FZK1|FBX6_ARATH/1.4e-181/F-box only protein 6 OS=Arabidopsis thaliana GN=FBX6 PE=2 SV=1	bna:106375065/9.1e-06/F-box/kelch-repeat protein At3g13680-like; K06174 ATP-binding cassette, sub-family E, member 1	At1g27340/3.9e-181/[R] LSE0005 A F-box domain	PF00646/4.7E-7/F-box domain	NA	F-box protein
CL11795.Contig2	3.06	3.81	4.01	22.11	27.77	28.76	1.77	1.88	6.3	10.1	21.9	22.13	1.05	3.79	1.19	15.75	20.78	8.82	6.44	8.84	4.23	26.54	28.74	30.91	gi|661897028|emb|CDO98740.1|/5.0e-28/unnamed protein product [Coffea canephora]	gi|937912581|dbj|AP014960.1|/0.0/Oryza sativa Japonica Group DNA, chromosome 4, cultivar: Nipponbare, complete sequence	sp|F4HWQ8|CVIF1_ARATH/9.0e-28/Cell wall / vacuolar inhibitor of fructosidase 1 OS=Arabidopsis thaliana GN=C/VIF1 PE=1 SV=1	pop:POPTR_0015s10240g/1.2e-06/POPTRDRAFT_666601; hypothetical protein; K11137 telomere length regulation protein	At1g47960/4.4e-29/[M] LSE0027 A Pectinesterase inhibitor	SM00856/1.4E-16/Plant invertase/pectin methylesterase inhibitor	NA
CL6592.Contig1	3	2.01	2.4	13.17	19.52	20.18	2.82	1.48	1.72	5.56	17.42	15.02	2.48	2.46	2.66	8.5	12.7	13.98	1.97	5.91	2.61	14.61	16.5	12.32	gi|747047513|ref|XP_011069732.1|/1.3e-168/PREDICTED: uncharacterized protein At4g06744-like [Sesamum indicum]	gi|747056657|ref|XM_011076293.1|/0.0/PREDICTED: Sesamum indicum uncharacterized protein At4g06744-like (LOC105159282), mRNA	sp|Q8W3M4|Y4744_ARATH/3.3e-122/Uncharacterized protein At4g06744 OS=Arabidopsis thaliana GN=At4g06744 PE=2 SV=1	bvg:104883663/2.1e-31/LRR receptor-like serine/threonine-protein kinase FLS2; K13420 LRR receptor-like serine/threonine-protein kinase FLS2 [EC:2.7.11.1]	At3g19320/9.3e-95/[M] LSE0601 A Pollen extensin-like protein (Pex)	PF00560/0.52/Leucine Rich Repeat	NA
CL7481.Contig8	2.99	0.77	2.08	19.53	26.73	28.11	2.67	0.62	1.63	3.39	29.04	28.4	1.46	0.93	2.77	2.81	15.34	22.06	2.49	2.88	2.19	26.82	37.26	17.06	gi|747078115|ref|XP_011086212.1|/6.8e-113/PREDICTED: light-induced protein, chloroplastic-like [Sesamum indicum]	gi|848883334|ref|XM_012986513.1|/0.0/PREDICTED: Erythranthe guttatus light-induced protein, chloroplastic-like (LOC105962212), mRNA	sp|P80471|LIPC_SOLTU/7.0e-100/Light-induced protein, chloroplastic OS=Solanum tuberosum PE=1 SV=2	bna:106373525/2.0e-33/uncharacterized LOC106373525; K17893 ubiquinol oxidase [EC:1.10.3.11]	At4g22240/3.9e-89/[I] LSE1559 A Plastid lipid-associated protein	PF04755/4.7E-70/PAP_fibrillin	NA
CL8654.Contig3	2.66	3.04	3.58	38.7	31.47	30.12	2.61	2.24	2.21	10.66	20.67	17.39	0.55	2.23	0.81	12.71	19.57	11.5	5.52	4.7	15.55	42.55	38.63	40.21	gi|747076406|ref|XP_011085274.1|/7.0e-122/PREDICTED: probable WRKY transcription factor 71 isoform X1 [Sesamum indicum]	gi|747076405|ref|XM_011086972.1|/0.0/PREDICTED: Sesamum indicum probable WRKY transcription factor 71 (LOC105167312), transcript variant X1, mRNA	sp|Q8VWJ2|WRK28_ARATH/8.9e-59/Probable WRKY transcription factor 28 OS=Arabidopsis thaliana GN=WRKY28 PE=2 SV=1	sita:101782717/1.0e-30/probable WRKY transcription factor 33; K13424 WRKY transcription factor 33	At4g18170/2.4e-58/[KT] LSE0036 A WRKY superfamily transcription factors	SM00774/6.0E-40/DNA binding domain	NA	WRKY
CL359.Contig55	2.31	2.82	3.8	11.19	13.44	14.23	1.21	1.57	3.61	3.89	12	13.21	0.16	2.16	0.88	9.64	11.51	2.87	6.13	1.76	6.39	18.38	10.8	17.66	gi|747056369|ref|XP_011074445.1|/4.6e-98/PREDICTED: BRI1 kinase inhibitor 1 [Sesamum indicum]	gi|747056368|ref|XM_011076143.1|/0.0/PREDICTED: Sesamum indicum BRI1 kinase inhibitor 1 (LOC105159175), mRNA	sp|Q9FMZ0|BKI1_ARATH/3.0e-55/BRI1 kinase inhibitor 1 OS=Arabidopsis thaliana GN=BKI1 PE=1 SV=1	sind:105159175/7.7e-99/BRI1 kinase inhibitor 1; K14499 BRI1 kinase inhibitor 1	NA	PTHR33312/6.7E-101/--	NA
CL5847.Contig2	2.22	1.32	0.97	7.82	10.89	11.88	1.63	0.89	1.71	2.79	10.11	10.04	1.23	1.46	1.92	3.81	7.22	4.05	1.78	4.64	1.64	6.77	9.09	10.75	gi|698540720|ref|XP_009765849.1|/4.5e-129/PREDICTED: uncharacterized protein LOC104217331 [Nicotiana sylvestris]	gi|802760888|ref|XM_012234202.1|/0.0/PREDICTED: Jatropha curcas uncharacterized LOC105647974 (LOC105647974), mRNA	NA	NA	NA	PTHR32175:SF0/5.9E-215/--	NA
CL8413.Contig3	2.08	3.08	2.72	6.78	10.92	12.32	0	0	0.08	0.62	3.8	2.15	0.31	0.41	0.46	2.58	2.07	1.16	6.51	1.72	5.86	10.98	11.54	16.24	gi|747095902|ref|XP_011095850.1|/3.1e-88/PREDICTED: protein ASPARTIC PROTEASE IN GUARD CELL 1-like [Sesamum indicum]	gi|747095901|ref|XM_011097548.1|/0.0/PREDICTED: Sesamum indicum protein ASPARTIC PROTEASE IN GUARD CELL 1-like (LOC105175193), mRNA	sp|Q9LS40|ASPG1_ARATH/2.0e-24/Protein ASPARTIC PROTEASE IN GUARD CELL 1 OS=Arabidopsis thaliana GN=ASPG1 PE=1 SV=1	adu:107496420/1.7e-15/aspartic proteinase nepenthesin-1; K02882 large subunit ribosomal protein L18Ae	At5g10770/4.9e-30/[O] KOG1339 Aspartyl protease	PTHR13683:SF329/1.3E-61/--	NA
CL11852.Contig2	1.8	2.69	5.1	355.02	259.97	298.18	1.34	0.98	0.94	119.15	285.58	267.27	2.11	1.96	4.97	147.77	195.6	230.86	1.1	2.7	0.45	692.8	383.98	525.25	gi|747099530|ref|XP_011097819.1|/1.6e-31/PREDICTED: endoribonuclease YSH1-like [Sesamum indicum]	gi|769816944|ref|XM_006840087.2|/0.0/PREDICTED: Amborella trichopoda receptor like protein kinase S.2 (LOC18429919), mRNA	NA	mus:103991096/5.2e-07/WD repeat-containing protein 44-like; K20241 WD repeat-containing protein 44	NA	NA	NA
CL12033.Contig1	1.65	1.38	1.15	10.68	11.66	10.84	1.41	1.56	0.66	1.87	9.51	8.97	0.94	0.9	1.28	2.85	5.2	7.16	2.51	1.82	2.9	11.66	7.52	6.72	gi|747063588|ref|XP_011078348.1|/2.2e-237/PREDICTED: aldehyde dehydrogenase family 2 member C4 [Sesamum indicum]	gi|747063587|ref|XM_011080046.1|/0.0/PREDICTED: Sesamum indicum aldehyde dehydrogenase family 2 member C4 (LOC105162106), mRNA	sp|Q56YU0|AL2C4_ARATH/9.6e-207/Aldehyde dehydrogenase family 2 member C4 OS=Arabidopsis thaliana GN=ALDH2C4 PE=1 SV=2	sind:105162106/3.7e-238/aldehyde dehydrogenase family 2 member C4; K12355 coniferyl-aldehyde dehydrogenase [EC:1.2.1.68]	At3g48000/2.3e-159/[C] KOG2450 Aldehyde dehydrogenase	PF00171/4.0E-179/Aldehyde dehydrogenase family	NA	ALDH
CL11948.Contig5	1.64	0.86	2.49	4.19	6.44	6.56	0.85	0.6	2.19	3.51	7.58	4.51	0.52	0.66	0.35	1.77	2.92	4.53	2.27	2.09	1.84	6.82	5.75	6.03	gi|661898121|emb|CDO98088.1|/7.5e-96/unnamed protein product [Coffea canephora]	gi|848917471|ref|XM_013000679.1|/0.0/PREDICTED: Erythranthe guttatus probable 2-oxoglutarate-dependent dioxygenase AOP1 (LOC105975481), mRNA	sp|Q944Z5|AOP1V_ARATH/1.6e-56/Probable 2-oxoglutarate-dependent dioxygenase AOP1 (Fragment) OS=Arabidopsis thaliana GN=AOP1 PE=2 SV=1	jcu:105643359/9.4e-20/JHL05D22.9; gibberellin 20 oxidase 2-like; K05282 gibberellin 20-oxidase [EC:1.14.11.12]	At1g52790/1.7e-68/[QR] KOG0143 Iron/ascorbate family oxidoreductases	PF03171/3.6E-14/2OG-Fe(II) oxygenase superfamily	NA
CL11852.Contig3	1.56	1.99	4	383.69	243.31	292.78	0.76	0.97	0.56	98.62	216.92	219.2	1.9	1.36	3.74	117.82	169.98	183.52	1.08	1.65	3.81	650.11	379.54	578.42	gi|747099530|ref|XP_011097819.1|/3.8e-28/PREDICTED: endoribonuclease YSH1-like [Sesamum indicum]	NA	NA	NA	NA	NA	NA
CL2939.Contig3	1.41	0.14	1.59	7.93	6.16	6.77	0.12	0.13	0.36	5.68	7.16	7.84	0.12	1.77	0.5	7.64	10.04	7.76	0.83	0.66	3.3	12.41	6.09	8.24	gi|694380226|ref|XP_009366259.1|/3.3e-17/PREDICTED: uncharacterized protein LOC103956047 [Pyrus x bretschneideri]	NA	NA	NA	NA	PTHR35485/3.4E-31/--	NA
CL14703.Contig2	1.33	0.53	0.51	33.16	39.47	39.59	0	0.31	0.72	10.81	23.7	17.27	0.89	0.42	0.76	4.89	17.73	9.62	1.23	4.06	0.5	28.25	35.86	25.73	gi|747072391|ref|XP_011083105.1|/1.2e-33/PREDICTED: late embryogenesis abundant protein 76-like [Sesamum indicum]	NA	sp|Q42376|LEA3_MAIZE/7.7e-07/Late embryogenesis abundant protein, group 3 OS=Zea mays GN=MGL3 PE=2 SV=1	NA	CE21051/8.8e-10/[S] KOG4744 Uncharacterized conserved protein	NA	NA
Unigene39644	1.33	1.12	0.68	39.69	27.1	25.95	0.37	0.51	0.42	10.61	26.43	27.12	0.42	0.37	0.93	16.02	32.34	39.75	1.1	1.12	1.51	57.28	27.12	42.65	gi|747070045|ref|XP_011081829.1|/3.6e-147/PREDICTED: dehydration-responsive protein RD22 [Sesamum indicum]	gi|747070803|ref|XM_011083938.1|/0.0/PREDICTED: Sesamum indicum helicase and polymerase-containing protein TEBICHI (LOC105165063), mRNA	sp|Q08298|RD22_ARATH/1.0e-96/Dehydration-responsive protein RD22 OS=Arabidopsis thaliana GN=RD22 PE=2 SV=1	sind:105165063/3.3e-74/helicase and polymerase-containing protein TEBICHI; K02349 DNA polymerase theta [EC:2.7.7.7]	At4g32700/4.4e-41/[R] KOG0950 DNA polymerase theta/eta, DEAD-box superfamily	PTHR31236:SF2/5.5E-143/--	NA
CL1126.Contig4	1.27	0.42	0.2	36.95	37.25	53.44	0	0.74	0.77	18.79	46.68	43.79	0.18	0	0.56	22.58	25.06	8.58	1.45	11.59	1.72	44.92	34.92	58.06	gi|747066962|ref|XP_011080181.1|/1.6e-26/PREDICTED: CLAVATA3/ESR (CLE)-related protein TDIF [Sesamum indicum]	gi|119366569|gb|EF121243.1|/0.0/Zinnia elegans CLAVATA3/ESR-related protein precursor (TDIF) mRNA, complete cds	sp|A1EC31|TDIF_ZINVI/2.7e-11/CLAVATA3/ESR (CLE)-related protein TDIF OS=Zinnia violacea GN=TDIF PE=1 SV=1	NA	NA	PTHR35301:SF1/1.5E-17/--	NA
CL1126.Contig1	1.11	1.1	0.21	24.46	31.24	29.01	1.13	1.15	2.03	15.41	35.08	33.33	0.38	1.34	0	14.39	22.73	10.16	0.86	6.71	2	41.23	23.87	43.99	gi|747066962|ref|XP_011080181.1|/6.5e-28/PREDICTED: CLAVATA3/ESR (CLE)-related protein TDIF [Sesamum indicum]	gi|119366569|gb|EF121243.1|/0.0/Zinnia elegans CLAVATA3/ESR-related protein precursor (TDIF) mRNA, complete cds	sp|A1EC31|TDIF_ZINVI/1.2e-11/CLAVATA3/ESR (CLE)-related protein TDIF OS=Zinnia violacea GN=TDIF PE=1 SV=1	NA	NA	PTHR35301:SF1/3.6E-18/--	NA
CL14703.Contig1	1.1	0	0.54	19.19	28.85	27.91	1.59	0.17	2.45	33.65	59.57	60.73	0.48	0.5	1.89	22.84	68.36	18.84	1.03	5.19	0.18	18.61	20.34	17.23	gi|747072391|ref|XP_011083105.1|/6.6e-34/PREDICTED: late embryogenesis abundant protein 76-like [Sesamum indicum]	NA	sp|Q42376|LEA3_MAIZE/4.3e-07/Late embryogenesis abundant protein, group 3 OS=Zea mays GN=MGL3 PE=2 SV=1	NA	CE21051/4.9e-10/[S] KOG4744 Uncharacterized conserved protein	NA	NA
CL359.Contig35	1.06	0.6	1.46	3.84	4.83	5.77	1.77	2.64	2.79	5.3	11.76	12.54	0.84	2.23	0.62	8.7	11.69	4.15	2.37	1.18	1.59	6.53	3.17	6.51	gi|747056369|ref|XP_011074445.1|/8.0e-99/PREDICTED: BRI1 kinase inhibitor 1 [Sesamum indicum]	gi|747056368|ref|XM_011076143.1|/0.0/PREDICTED: Sesamum indicum BRI1 kinase inhibitor 1 (LOC105159175), mRNA	sp|Q9FMZ0|BKI1_ARATH/5.8e-55/BRI1 kinase inhibitor 1 OS=Arabidopsis thaliana GN=BKI1 PE=1 SV=1	sind:105159175/1.3e-99/BRI1 kinase inhibitor 1; K14499 BRI1 kinase inhibitor 1	NA	PTHR33312/2.3E-102/--	NA
CL12637.Contig1	0.94	0.98	0.64	6.44	5.25	5.28	0.77	0.52	0.93	1.96	4.17	3.55	0.54	0.57	0.68	2.27	3.96	2.85	0.48	2.07	2.76	8.15	6.78	6.82	gi|747104043|ref|XP_011100241.1|/0.0e+00/PREDICTED: receptor-like protein kinase HSL1 [Sesamum indicum]	gi|747104042|ref|XM_011101939.1|/0.0/PREDICTED: Sesamum indicum receptor-like protein kinase HSL1 (LOC105178469), mRNA	sp|Q9SGP2|HSL1_ARATH/0.0e+00/Receptor-like protein kinase HSL1 OS=Arabidopsis thaliana GN=HSL1 PE=2 SV=1	vvi:100267564/0.0e+00/receptor-like protein kinase HSL1; K00924	At1g28440/0.0e+00/[T] LSE0002 A Receptor protein kinase containing LRR repeats	SM00369/130.0/Leucine-rich repeats, typical (most populated) subfamily	NA
CL1629.Contig4	0.83	0.78	0.27	6.18	6.45	6.26	0.8	2.64	0.47	6.8	9.57	9.16	0.72	0.08	0.53	2.24	5.25	1.99	3.25	1.42	2.1	6.62	11.47	6.47	gi|745790953|gb|AJD25185.1|/2.0e-193/cytochrome P450 CYP76S7 [Salvia miltiorrhiza]	gi|747044839|ref|XM_011092786.1|/0.0/PREDICTED: Sesamum indicum ferruginol synthase-like (LOC105171619), mRNA	sp|Q8VWZ7|C76B6_CATRO/1.6e-148/Geraniol 8-hydroxylase OS=Catharanthus roseus GN=CYP76B6 PE=1 SV=1	sind:105155492/3.7e-161/ferruginol synthase-like; K20513 ferruginol synthase [EC:1.14.13.190]	At2g45570/3.6e-131/[Q] KOG0156 Cytochrome P450 CYP2 subfamily	PTHR24298:SF121/1.2E-268/--	NA	G10H
CL1126.Contig6	0.81	0.91	0.58	20.02	21.36	22.55	0	0.29	0.28	5.94	15.9	14.35	0	0.57	0	6.33	9.92	5.69	1.94	7.34	0.61	27.86	15.74	32.03	gi|747066962|ref|XP_011080181.1|/8.9e-27/PREDICTED: CLAVATA3/ESR (CLE)-related protein TDIF [Sesamum indicum]	gi|119366569|gb|EF121243.1|/0.0/Zinnia elegans CLAVATA3/ESR-related protein precursor (TDIF) mRNA, complete cds	sp|A1EC31|TDIF_ZINVI/1.5e-11/CLAVATA3/ESR (CLE)-related protein TDIF OS=Zinnia violacea GN=TDIF PE=1 SV=1	NA	NA	PTHR35301:SF1/2.0E-18/--	NA
Unigene24756	0.7	0.18	0	9.8	10.88	8.4	0.15	0.31	0	2.72	6.1	7.7	0.6	0.61	0.62	4.49	5.3	5.79	0.34	0	0.53	23.48	9.75	28.17	gi|747063756|ref|XP_011078439.1|/9.2e-74/PREDICTED: MLP-like protein 28 [Sesamum indicum]	gi|747063755|ref|XM_011080137.1|/0.0/PREDICTED: Sesamum indicum MLP-like protein 28 (LOC105162168), mRNA	sp|P85524|KIRO_ACTDE/2.2e-41/Kirola OS=Actinidia deliciosa PE=1 SV=1	NA	At1g70890/7.2e-39/[R] LSE0193 A Major latex protein and related proteins	PF00407/5.6E-42/Pathogenesis-related protein Bet v I family	NA
CL1003.Contig2	0.65	0	0.27	8.89	13.72	13.23	0.16	0	0.32	0.59	7.83	6.87	0.08	0.08	0.33	0.49	1.64	5.33	0.18	1.75	0.1	7.67	9.11	5.69	gi|747090518|ref|XP_011092951.1|/2.4e-151/PREDICTED: heterodimeric geranylgeranyl pyrophosphate synthase small subunit, chloroplastic [Sesamum indicum]	gi|963527818|gb|KT324655.1|/0.0/Leucosceptrum canum putative geranyl diphosphate synthase small subunit type II.A mRNA, complete cds	sp|Q39108|GGR_ARATH/5.4e-109/Heterodimeric geranylgeranyl pyrophosphate synthase small subunit, chloroplastic OS=Arabidopsis thaliana GN=GGR PE=1 SV=2	sind:105173013/4.0e-152/heterodimeric geranylgeranyl pyrophosphate synthase small subunit, chloroplastic; K13789 geranylgeranyl diphosphate synthase, type II [EC:2.5.1.1 2.5.1.10 2.5.1.29]	At4g38460/1.4e-108/[H] KOG0776 Geranylgeranyl pyrophosphate synthase/Polyprenyl synthetase	PTHR12001/1.4E-204/--	NA
Unigene39645	0.61	0.44	1.27	61.2	39.37	37.64	0.23	0.16	0.22	16.02	40.57	37.89	0.07	0.3	1.38	26.64	56.04	60.23	0.43	0.65	0.27	87.73	38.42	61.52	gi|747070045|ref|XP_011081829.1|/3.2e-93/PREDICTED: dehydration-responsive protein RD22 [Sesamum indicum]	gi|848922815|ref|XM_013002378.1|/0.0/PREDICTED: Erythranthe guttatus dehydration-responsive protein RD22 (LOC105977108), mRNA	sp|Q942D4|BURP3_ORYSJ/1.1e-59/BURP domain-containing protein 3 OS=Oryza sativa subsp. japonica GN=BURP3 PE=2 SV=1	bvg:104885038/1.5e-32/filaggrin-like; K12472 epidermal growth factor receptor substrate 15	NA	PTHR31236:SF2/9.3E-118/--	NA
CL15084.Contig2	0.6	0	0.38	11.09	12.86	13.7	0	0.77	0.5	1.13	11.35	11.34	0.17	0	0	1.59	5.92	2.56	1.07	2.12	0	10.11	7.33	6.19	gi|747054847|ref|XP_011073652.1|/1.2e-48/PREDICTED: transcription factor bHLH18-like [Sesamum indicum]	NA	sp|Q9T072|BH025_ARATH/1.7e-24/Transcription factor bHLH25 OS=Arabidopsis thaliana GN=BHLH25 PE=2 SV=2	ats:F775_01009/1.5e-12/Putative aconitate hydratase, cytoplasmic; K01681 aconitate hydratase [EC:4.2.1.3]	At2g22750/4.7e-21/[KT] LSE0107 A bHLH transcription factor	NA	NA	Bhlh
Unigene31709	0.6	0.73	1.61	5.41	8.15	8.46	0	0.19	0	1.59	4.3	3.27	0	0	0	0.67	2.03	4.6	0.43	0.94	0	9.29	12.93	6.9	gi|661887902|emb|CDP08458.1|/2.0e-128/unnamed protein product [Coffea canephora]	NA	sp|Q945B6|AOP1L_ARATH/2.6e-89/Probable 2-oxoglutarate-dependent dioxygenase AOP1.2 OS=Arabidopsis thaliana GN=AOP1.2 PE=2 SV=1	ppp:PHYPADRAFT_105399/3.4e-25/GA20ox2; gibberellin 20-oxidase; K05282 gibberellin 20-oxidase [EC:1.14.11.12]	At1g52820/2.7e-114/[QR] KOG0143 Iron/ascorbate family oxidoreductases	PTHR10209/1.1E-167/--	biological_process:GO:0055114//oxidation-reduction process;molecular_function:GO:0005506//iron ion binding;GO:0051213//dioxygenase activity;
CL359.Contig19	0.59	0.63	2.44	3.49	5.82	6.22	0.35	0.34	0.97	2.52	5.14	5.95	0.2	1.25	0.06	4.54	6.35	1.65	2.12	0.64	1.83	8.99	3.66	6.28	gi|747056369|ref|XP_011074445.1|/5.9e-97/PREDICTED: BRI1 kinase inhibitor 1 [Sesamum indicum]	gi|747056368|ref|XM_011076143.1|/0.0/PREDICTED: Sesamum indicum BRI1 kinase inhibitor 1 (LOC105159175), mRNA	sp|Q9FMZ0|BKI1_ARATH/1.3e-54/BRI1 kinase inhibitor 1 OS=Arabidopsis thaliana GN=BKI1 PE=1 SV=1	sind:105159175/9.8e-98/BRI1 kinase inhibitor 1; K14499 BRI1 kinase inhibitor 1	NA	PTHR33312/2.1E-100/--	NA
CL7093.Contig3	0.58	0.47	0	4	2.49	1.58	0	0	0	0.28	2.36	1.07	0	0	0	1.33	1.43	3.11	0.52	0.13	0.22	3.84	1.55	2.44	gi|747050853|ref|XP_011071511.1|/6.4e-65/PREDICTED: uncharacterized protein LOC105156938 [Sesamum indicum]	gi|747050852|ref|XM_011073209.1|/0.0/PREDICTED: Sesamum indicum uncharacterized LOC105156938 (LOC105156938), mRNA	NA	vra:106774920/1.1e-41/uncharacterized LOC106774920; K13963 serpin B	NA	PTHR14859/5.5E-39/--	NA
CL4233.Contig8	0.57	0.21	0.31	8.04	4.38	4.52	0	0	0.23	2.33	4.61	4.13	0.18	1.79	0.16	4.09	7.07	11.44	1.01	1.56	6.89	14.62	40.85	10.78	gi|985441009|ref|XP_006472957.2|/1.9e-151/PREDICTED: extensin-3-like [Citrus sinensis]	gi|923727130|ref|XM_013811407.1|/0.0/PREDICTED: Brassica napus extensin-3-like (LOC106371347), mRNA	sp|Q9FS16|EXTN3_ARATH/3.3e-122/Extensin-3 OS=Arabidopsis thaliana GN=EXT3 PE=2 SV=3	aip:107619883/7.7e-87/formin-like protein 20; K02184 formin 2	At1g26240/3.0e-130/[M] LSE0120 A Extensin and related proteins	PF04554/1.2E-4/Extensin-like region	NA
CL359.Contig20	0.57	0.3	2.25	5.44	5.68	6.86	0.47	0.63	0.77	1.89	5.61	4.19	0.23	0.99	0.61	5.1	7.16	1.27	1.36	0.9	3.55	8.38	4.95	7.7	gi|747056369|ref|XP_011074445.1|/1.6e-98/PREDICTED: BRI1 kinase inhibitor 1 [Sesamum indicum]	gi|747056368|ref|XM_011076143.1|/0.0/PREDICTED: Sesamum indicum BRI1 kinase inhibitor 1 (LOC105159175), mRNA	sp|Q9FMZ0|BKI1_ARATH/6.6e-55/BRI1 kinase inhibitor 1 OS=Arabidopsis thaliana GN=BKI1 PE=1 SV=1	sind:105159175/2.6e-99/BRI1 kinase inhibitor 1; K14499 BRI1 kinase inhibitor 1	NA	PTHR33312/2.0E-101/--	NA
CL1124.Contig2	0.55	0.71	0.31	7.76	5.28	5.06	0.14	0.21	0.2	2.38	6.7	6.02	0.54	0.34	0.42	3.81	6.27	4.59	0.39	0.52	0.56	8.56	3.85	7.51	gi|747096091|ref|XP_011095949.1|/1.4e-198/PREDICTED: cytochrome b561 and DOMON domain-containing protein At4g17280 [Sesamum indicum]	gi|747096090|ref|XM_011097647.1|/0.0/PREDICTED: Sesamum indicum cytochrome b561 and DOMON domain-containing protein At4g17280 (LOC105175260), mRNA	sp|Q94BT2|AIR12_ARATH/3.4e-22/Auxin-induced in root cultures protein 12 OS=Arabidopsis thaliana GN=AIR12 PE=1 SV=3	NA	At5g47530/1.3e-132/[T] KOG4293 Predicted membrane protein, contains DoH and Cytochrome b-561/ferric reductase transmembrane domains	PF04526/1.1E-28/Protein of unknown function (DUF568)	biological_process:GO:0055114//oxidation-reduction process;cellular_component:GO:0016021//integral component of membrane;
Unigene4100	0.54	1	1.24	3.63	3.18	3.03	0.48	0.35	0.53	2.43	6.11	6.78	0.52	0.13	0	2.66	5.66	6.08	0.31	1.16	0.71	7.01	4.19	4.26	gi|747089360|ref|XP_011092314.1|/8.0e-77/PREDICTED: uncharacterized protein LOC105172535 [Sesamum indicum]	gi|848900467|ref|XM_012994942.1|/0.0/PREDICTED: Erythranthe guttatus uncharacterized LOC105970144 (LOC105970144), mRNA	NA	mus:103986044/9.2e-47/nucleobase-ascorbate transporter 3-like; K14611 solute carrier family 23 (nucleobase transporter), member 1/2	At1g80160/8.9e-49/[G] LSE0294 A Predicted glyoxylase	PTHR10374:SF13/1.7E-101/--	NA
CL11948.Contig4	0.51	0	0.31	3.75	2.28	4.23	0	0	0	0.71	3.8	3.28	0.15	0	0	1.29	2.59	4.11	0.76	0.84	0.16	6.87	4.3	5.37	gi|661898121|emb|CDO98088.1|/1.9e-97/unnamed protein product [Coffea canephora]	NA	sp|Q944Z5|AOP1V_ARATH/7.4e-60/Probable 2-oxoglutarate-dependent dioxygenase AOP1 (Fragment) OS=Arabidopsis thaliana GN=AOP1 PE=2 SV=1	lja:Lj0g3v0109249.1/6.8e-21/Lj0g3v0109249.1; -; K04124 gibberellin 3-beta-dioxygenase [EC:1.14.11.15]	At1g52790/8.5e-71/[QR] KOG0143 Iron/ascorbate family oxidoreductases	PTHR10209/5.7E-128/--	NA
CL1124.Contig3	0.39	1.01	0.38	3.74	4.09	4.11	0.07	0.21	0.2	3.15	5.8	5.21	0.79	0.07	0.34	5.45	4.94	3.37	0.38	0.29	0.32	9.16	3.63	8.47	gi|747096091|ref|XP_011095949.1|/6.2e-199/PREDICTED: cytochrome b561 and DOMON domain-containing protein At4g17280 [Sesamum indicum]	gi|747096090|ref|XM_011097647.1|/0.0/PREDICTED: Sesamum indicum cytochrome b561 and DOMON domain-containing protein At4g17280 (LOC105175260), mRNA	sp|Q94BT2|AIR12_ARATH/1.2e-22/Auxin-induced in root cultures protein 12 OS=Arabidopsis thaliana GN=AIR12 PE=1 SV=3	NA	At5g47530/2.9e-132/[T] KOG4293 Predicted membrane protein, contains DoH and Cytochrome b-561/ferric reductase transmembrane domains	SM00665/7.5E-42/Cytochrome b-561 / ferric reductase transmembrane domain.	biological_process:GO:0055114//oxidation-reduction process;cellular_component:GO:0016021//integral component of membrane;
CL3773.Contig3	0.39	0	0.52	3.73	3.01	5.59	0.51	0.12	0.07	1.34	3.46	2.53	0.23	0.11	0	1.04	4.36	4.39	1.16	0	1.21	11.36	4.79	7.99	gi|747104433|ref|XP_011100453.1|/2.3e-101/PREDICTED: anthocyanidin 3-O-glucosyltransferase 2-like [Sesamum indicum]	NA	sp|Q40288|UFOG6_MANES/2.5e-82/Anthocyanidin 3-O-glucosyltransferase 6 (Fragment) OS=Manihot esculenta GN=GT6 PE=2 SV=1	atr:18448124/3.4e-47/anthocyanidin 3-O-glucosyltransferase 2; K08237 hydroquinone glucosyltransferase [EC:2.4.1.218]	At3g21790/4.5e-70/[GC] KOG1192 UDP-glucuronosyl and UDP-glucosyl transferase	PS00375/-/UDP-glycosyltransferases signature.	NA	UGT
CL6290.Contig7	0.39	0.17	0.22	2.84	1.72	2.01	0.35	0.36	0.24	0.79	3.6	3.28	0.48	0.75	0.3	2.84	5.64	2.21	0.53	0.5	0.12	2.35	1.34	2.94	gi|747049956|ref|XP_011071033.1|/5.8e-285/PREDICTED: protein NRT1/ PTR FAMILY 4.6-like [Sesamum indicum]	gi|747078473|ref|XM_011088097.1|/0.0/PREDICTED: Sesamum indicum protein NRT1/ PTR FAMILY 4.6-like (LOC105168147), transcript variant X2, mRNA	sp|Q8H157|PTR19_ARATH/4.8e-237/Protein NRT1/ PTR FAMILY 4.6 OS=Arabidopsis thaliana GN=NPF4.6 PE=1 SV=1	sind:105156563/9.6e-286/protein NRT1/ PTR FAMILY 4.6-like; K14638 solute carrier family 15 (peptide/histidine transporter), member 3/4	At1g69850/1.7e-236/[E] KOG1237 H+/oligopeptide symporter	PF00854/3.8E-106/POT family	biological_process:GO:0006810//transport;cellular_component:GO:0016021//integral component of membrane;molecular_function:GO:0005215//transporter activity;
CL12033.Contig2	0.33	0	0.13	12.64	12.04	11.5	0.3	0.06	0.06	2.23	9.44	8.48	0	0.12	0.29	2.11	3.31	6.05	0.2	1.25	0.07	12.54	8.42	8.78	gi|747063588|ref|XP_011078348.1|/2.2e-232/PREDICTED: aldehyde dehydrogenase family 2 member C4 [Sesamum indicum]	gi|747055534|ref|XM_011075707.1|/0.0/PREDICTED: Sesamum indicum aldehyde dehydrogenase family 2 member C4-like (LOC105158825), mRNA	sp|Q56YU0|AL2C4_ARATH/1.7e-203/Aldehyde dehydrogenase family 2 member C4 OS=Arabidopsis thaliana GN=ALDH2C4 PE=1 SV=2	sind:105162106/3.6e-233/aldehyde dehydrogenase family 2 member C4; K12355 coniferyl-aldehyde dehydrogenase [EC:1.2.1.68]	At3g48000/1.4e-159/[C] KOG2450 Aldehyde dehydrogenase	PS00070/-/Aldehyde dehydrogenases cysteine active site.	NA	ALDH
CL7093.Contig5	0.33	0	0.06	4.71	1.65	2.69	0	0	0	0.53	0.95	1.21	0	0.06	0	0.53	0.98	3.7	0	0.12	0.2	4.73	1.01	2.22	gi|747050853|ref|XP_011071511.1|/2.0e-180/PREDICTED: uncharacterized protein LOC105156938 [Sesamum indicum]	gi|747050852|ref|XM_011073209.1|/0.0/PREDICTED: Sesamum indicum uncharacterized LOC105156938 (LOC105156938), mRNA	NA	vra:106774920/2.7e-127/uncharacterized LOC106774920; K13963 serpin B	NA	PF03372/9.5E-14/Endonuclease/Exonuclease/phosphatase family	NA
Unigene37323	0.31	0.31	0.45	34.65	15.96	17.74	0	0	0	1.72	2.71	5.37	0.4	0	0.98	2.4	5.23	13.99	0.15	0.24	0.16	39.54	17.96	66.73	gi|747063754|ref|XP_011078438.1|/1.4e-70/PREDICTED: MLP-like protein 34 [Sesamum indicum]	NA	sp|Q9SSK7|MLP34_ARATH/6.4e-34/MLP-like protein 34 OS=Arabidopsis thaliana GN=MLP34 PE=2 SV=1	NA	At1g70850/1.7e-33/[R] LSE0193 A Major latex protein and related proteins	PTHR31907/3.5E-65/--	NA
CL6893.Contig2	0.3	0.34	0.61	2.08	1.23	1.28	0.16	0.13	0.31	0.36	1.28	1.82	0.18	0.06	0.06	0.6	0.9	1.42	0.54	0.42	0.56	2.36	1.8	1.2	gi|747081659|ref|XP_011088111.1|/0.0e+00/PREDICTED: probable leucine-rich repeat receptor-like protein kinase At5g49770 [Sesamum indicum]	gi|747081658|ref|XM_011089809.1|/0.0/PREDICTED: Sesamum indicum probable leucine-rich repeat receptor-like protein kinase At5g49770 (LOC105169417), mRNA	sp|Q9LT96|Y5977_ARATH/1.4e-299/Probable leucine-rich repeat receptor-like protein kinase At5g49770 OS=Arabidopsis thaliana GN=At5g49770 PE=2 SV=1	mtr:MTR_8g070910/3.5e-181/receptor-like kinase; K04733 interleukin-1 receptor-associated kinase 4 [EC:2.7.11.1]	At5g49760/2.3e-312/[T] LSE0002 A Receptor protein kinase containing LRR repeats	PS50011/39.043/Protein kinase domain profile.	NA
Unigene17508	0.29	0.35	0.29	1.67	1.64	1.58	0.26	2.02	1.78	2.15	5.46	6.99	0.45	0.77	0.39	2.04	4.17	2.71	0.29	0.19	0.33	2.67	1.39	1.45	gi|747083969|ref|XP_011089372.1|/1.6e-261/PREDICTED: protein NRT1/ PTR FAMILY 2.7-like [Sesamum indicum]	gi|848928381|ref|XM_012972340.1|/0.0/PREDICTED: Erythranthe guttatus protein NRT1/ PTR FAMILY 2.7-like (LOC105949072), transcript variant X2, mRNA	sp|Q9M1E2|PTR37_ARATH/1.6e-166/Protein NRT1/ PTR FAMILY 2.7 OS=Arabidopsis thaliana GN=NPF2.7 PE=1 SV=1	sind:105170340/2.6e-220/protein NRT1/ PTR FAMILY 2.7-like; K14638 solute carrier family 15 (peptide/histidine transporter), member 3/4	At3g45650/4.3e-166/[E] KOG1237 H+/oligopeptide symporter	PTHR11654/0.0/--	NA
CL7284.Contig10	0.27	0	0.07	5.78	4.85	4.44	0	0	0	0.95	3.1	4.74	0	0	0	1	0.77	0.73	0	0	0	6.32	6.02	1.85	gi|302824135|ref|XP_002993713.1|/5.9e-246/hypothetical protein SELMODRAFT_449207 [Selaginella moellendorffii] >gi|300138437|gb|EFJ05205.1| hypothetical protein SELMODRAFT_449207 [Selaginella moellendorffii]	gi|823257123|ref|XM_012605742.1|/0.0/PREDICTED: Gossypium raimondii extensin-2-like (LOC105781190), transcript variant X2, mRNA &gt;gi|823257125|ref|XM_012605743.1| PREDICTED: Gossypium raimondii extensin-2-like (LOC105781190), transcript variant X3, mRNA	sp|Q9M1G9|EXTN2_ARATH/5.7e-122/Extensin-2 OS=Arabidopsis thaliana GN=EXT2 PE=2 SV=1	aip:107619883/1.8e-86/formin-like protein 20; K02184 formin 2	At1g26240/8.9e-231/[M] LSE0120 A Extensin and related proteins	PF04554/9.8E-5/Extensin-like region	biological_process:GO:0009664//plant-type cell wall organization;GO:0055114//oxidation-reduction process;cellular_component:GO:0016021//integral component of membrane;molecular_function:GO:0005199//structural constituent of cell wall;
CL5268.Contig2	0.24	0.09	0.49	2.13	2.72	2.06	0.07	0.6	0.88	2.44	5.3	4.4	0	0.72	0.07	3.41	5.75	1.56	0.23	1.7	0.44	7.95	5.98	3.77	gi|747104431|ref|XP_011100452.1|/1.8e-203/PREDICTED: anthocyanidin 3-O-glucosyltransferase 2-like [Sesamum indicum]	gi|747104430|ref|XM_011102150.1|/0.0/PREDICTED: Sesamum indicum anthocyanidin 3-O-glucosyltransferase 2-like (LOC105178639), mRNA	sp|Q2V6K0|UFOG6_FRAAN/3.0e-132/UDP-glucose flavonoid 3-O-glucosyltransferase 6 OS=Fragaria ananassa GN=GT6 PE=1 SV=1	atr:18448121/1.6e-85/anthocyanidin 5,3-O-glucosyltransferase; K08237 hydroquinone glucosyltransferase [EC:2.4.1.218]	At3g21760/2.1e-116/[GC] KOG1192 UDP-glucuronosyl and UDP-glucosyl transferase	PTHR11926/2.4E-208/--	NA	UGT
CL358.Contig1	0.22	0.49	0.32	9.92	11.12	10.29	0.84	3.93	0.64	4.61	7.93	8.82	0.22	0.34	0.81	3.09	5.17	5.99	0.16	2.14	0.53	14.5	15.18	7.61	gi|747087125|ref|XP_011091093.1|/8.7e-152/PREDICTED: secologanin synthase-like [Sesamum indicum]	gi|971580587|ref|XM_006364029.2|/0.0/PREDICTED: Solanum tuberosum cytochrome P450 CYP72A219-like (LOC102582271), mRNA	sp|H2DH21|C7A29_PANGI/4.8e-132/Cytochrome P450 CYP72A219 OS=Panax ginseng PE=2 SV=1	spen:107032449/2.9e-121/cytochrome P450 CYP72A219-like; K07428 cytochrome P450 family 4 subfamily X [EC:1.14.14.1]	At3g14610/1.0e-120/[QI] KOG0157 Cytochrome P450 CYP4/CYP19/CYP26 subfamilies	PR00463/5.6E-15/E-class P450 group I signature	NA	Cytochrome P450
CL11951.Contig2	0.22	0.11	0.27	1.76	0.79	1.57	0.05	0.1	0	0.48	1.68	2.33	0.05	0	0	1.01	1.32	0.43	0.05	0.1	0	1.51	1.29	1.27	NA	gi|147816562|emb|AM473830.2|/0.0/Vitis vinifera contig VV78X069474.7, whole genome shotgun sequence	NA	NA	NA	NA	NA
Unigene24521	0.21	0	0.14	1.44	1.43	1.09	0.06	0.45	0.06	1.53	1.7	1.83	0.24	0.25	0.25	2.99	3.2	0.8	0.84	0.6	0.58	8.31	2.74	7.19	gi|747046636|ref|XP_011100608.1|/4.2e-209/PREDICTED: tryptophan aminotransferase-related protein 4-like [Sesamum indicum]	gi|747046635|ref|XM_011102306.1|/0.0/PREDICTED: Sesamum indicum tryptophan aminotransferase-related protein 4-like (LOC105178758), mRNA	sp|Q93Z38|TAR4_ARATH/2.7e-137/Tryptophan aminotransferase-related protein 4 OS=Arabidopsis thaliana GN=TAR4 PE=2 SV=2	nnu:104591456/4.3e-82/tryptophan aminotransferase-related protein 2; K16903 L-tryptophan---pyruvate aminotransferase [EC:2.6.1.99]	NA	PTHR11751/1.9E-204/--	cellular_component:GO:0016020//membrane;molecular_function:GO:0003824//catalytic activity;	Tryptophan aminotransferase
Unigene34779	0.19	0.07	0.13	7.88	4.95	3.79	0.06	0.3	0.17	2.13	5.6	5.35	0.11	0	0.23	3.09	4.57	11.14	0.13	0.31	1.34	12.26	6.17	5.76	gi|565344995|ref|XP_006339585.1|/9.1e-250/PREDICTED: glycerol-3-phosphate 2-O-acyltransferase 4 [Solanum tuberosum]	gi|747090846|ref|XM_011094830.1|/0.0/PREDICTED: Sesamum indicum glycerol-3-phosphate 2-O-acyltransferase 4-like (LOC105173162), mRNA	sp|Q9LMM0|GPAT4_ARATH/5.7e-218/Glycerol-3-phosphate 2-O-acyltransferase 4 OS=Arabidopsis thaliana GN=GPAT4 PE=1 SV=1	sot:102598882/1.5e-250/glycerol-3-phosphate 2-O-acyltransferase 4; K13508 glycerol-3-phosphate acyltransferase [EC:2.3.1.15]	NA	PF01553/9.7E-7/Acyltransferase	NA
CL5362.Contig1	0.19	0.06	0	2.74	1.73	2.62	0.06	0.06	0	1.13	3.03	3.44	0.05	0.11	0.11	1.81	1.71	4.88	0.19	0.18	0	5.37	1.77	3.56	gi|747100142|ref|XP_011098148.1|/1.5e-247/PREDICTED: cytochrome P450 CYP72A219-like [Sesamum indicum]	gi|747100141|ref|XM_011099846.1|/0.0/PREDICTED: Sesamum indicum cytochrome P450 CYP72A219-like (LOC105176902), mRNA	sp|H2DH21|C7A29_PANGI/2.9e-169/Cytochrome P450 CYP72A219 OS=Panax ginseng PE=2 SV=1	sind:105165490/3.0e-222/cytochrome P450 CYP72A219-like; K07428 cytochrome P450 family 4 subfamily X [EC:1.14.14.1]	At3g14690/4.1e-162/[QI] KOG0157 Cytochrome P450 CYP4/CYP19/CYP26 subfamilies	PR00463/1.61E-21/E-class P450 group I signature	NA	Cytochrome P450
CL5276.Contig6	0.15	0	0.29	4.31	9.58	9.51	0	0	0.39	0.59	5.78	6.12	0	0	0.27	0.51	3.92	3.9	0.45	1.13	0	5.33	6.89	4.34	gi|551541156|ref|XP_005758894.1|/4.4e-16/hypothetical protein EMIHUDRAFT_121290 [Emiliania huxleyi CCMP1516] >gi|485606757|gb|EOD06465.1| hypothetical protein EMIHUDRAFT_121290 [Emiliania huxleyi CCMP1516]	NA	sp|Q9FPQ6|GP1_CHLRE/1.2e-14/Vegetative cell wall protein gp1 OS=Chlamydomonas reinhardtii GN=GP1 PE=1 SV=1	bvg:104883960/5.8e-14/endochitinase-like; K20547 basic endochitinase B [EC:3.2.1.14]	At4g13340/3.4e-13/[M] LSE0601 A Pollen extensin-like protein (Pex)	NA	NA
CL12247.Contig1	0.15	0	0.14	5.56	4.13	2.98	0.07	0	0	0.99	2.6	2.67	0.13	0	0.14	0.99	1.81	6.16	0	0.07	0.3	8.54	6.71	4.82	gi|747104269|ref|XP_011100361.1|/4.2e-214/PREDICTED: O-acyltransferase WSD1-like [Sesamum indicum]	gi|747104268|ref|XM_011102059.1|/0.0/PREDICTED: Sesamum indicum O-acyltransferase WSD1-like (LOC105178565), mRNA	sp|Q93ZR6|WSD1_ARATH/1.1e-39/O-acyltransferase WSD1 OS=Arabidopsis thaliana GN=WSD1 PE=2 SV=1	brp:103868062/7.1e-42/O-acyltransferase WSD1; K15406 wax-ester synthase / diacylglycerol O-acyltransferase [EC:2.3.1.75 2.3.1.20]	At5g53390/5.2e-52/[R] LSE0421 A Uncharacterized protein, contains Condensation domain	PF06974/1.5E-38/Protein of unknown function (DUF1298)	NA
CL1528.Contig9	0.15	0.67	0.23	4.57	1.49	1.56	0.19	0	0.06	0.68	2.52	1.29	0.12	0.09	0.07	0.6	1.17	1.93	0.53	0.06	0.49	3.68	1.98	2.11	gi|747093271|ref|XP_011094433.1|/4.1e-223/PREDICTED: cytochrome P450 76A1-like [Sesamum indicum]	NA	sp|P37122|C76A2_SOLME/1.3e-145/Cytochrome P450 76A2 OS=Solanum melongena GN=CYP76A2 PE=2 SV=1	vvi:100249522/3.7e-177/cytochrome P450 76A1; K20618 cytochrome P450 family 76 subfamily A	At3g52970/2.7e-118/[Q] KOG0156 Cytochrome P450 CYP2 subfamily	PF00067/6.6E-113/Cytochrome P450	biological_process:GO:0044550//secondary metabolite biosynthetic process;cellular_component:GO:0016020//membrane;molecular_function:GO:0016709//oxidoreductase activity, acting on paired donors, with incorporation or reduction of molecular oxygen, NAD(P)H as one donor, and incorporation of one atom of oxygen;GO:0046872//metal ion binding;
CL9048.Contig2	0.14	0	0.13	2.22	2.72	1.12	0.12	0.12	0	0.75	2.27	2.01	0	0	0	0.48	3.1	2.46	0.13	0	0	3.74	1.81	0.95	gi|747061989|ref|XP_011077483.1|/3.5e-91/PREDICTED: transcription factor RAX2-like [Sesamum indicum]	gi|914408356|gb|KR780082.1|/0.0/Rehmannia glutinosa R2R3-MYB protein (MYB6) mRNA, complete cds	sp|Q9SJL7|RAX2_ARATH/4.0e-61/Transcription factor RAX2 OS=Arabidopsis thaliana GN=RAX2 PE=1 SV=1	sind:105161483/5.8e-92/transcription factor RAX2-like; K09422 myb proto-oncogene protein, plant	At5g57620/3.3e-62/[K] KOG0048 Transcription factor, Myb superfamily	SM00717/5.2E-12/SANT SWI3, ADA2, N-CoR and TFIIIB'' DNA-binding domains	NA	MYB
CL2327.Contig2	0.14	0	0	4.82	3.69	3.98	0.38	0	0.12	1.58	5.84	4.24	0	0	0.13	1.4	3.02	3.33	0	0.27	0	4.85	3.81	4.73	gi|747098985|ref|XP_011097529.1|/3.0e-76/PREDICTED: uncharacterized protein LOC105176430 [Sesamum indicum]	gi|747098984|ref|XM_011099227.1|/0.0/PREDICTED: Sesamum indicum uncharacterized LOC105176430 (LOC105176430), mRNA	NA	NA	NA	PTHR33735:SF5/1.5E-40/--	NA
CL2100.Contig4	0.13	0	0.06	1.71	1	0.87	0	0.12	0.13	0.78	1.86	1.38	0	0	0.17	0.86	1.04	2.09	0	0.12	0.07	1.73	1.2	0.66	gi|747069188|ref|XP_011081377.1|/2.4e-226/PREDICTED: cytochrome P450 76C1-like [Sesamum indicum]	gi|747041084|ref|XM_011072474.1|/0.0/PREDICTED: Sesamum indicum flavonoid 3&apos;,5&apos;-hydroxylase 1-like (LOC105156359), mRNA	sp|O04773|C75A6_CAMME/1.9e-88/Flavonoid 3',5'-hydroxylase OS=Campanula medium GN=CYP75A6 PE=2 SV=1	vvi:109124179/1.0e-137/7-ethoxycoumarin O-deethylase-like; K00512 steroid 17alpha-monooxygenase / 17alpha-hydroxyprogesterone deacetylase [EC:1.14.14.19 1.14.14.32]	At4g12300/4.2e-135/[Q] KOG0156 Cytochrome P450 CYP2 subfamily	PS00086/-/Cytochrome P450 cysteine heme-iron ligand signature.	NA
Unigene24335	0.13	0.52	0.12	17.54	8.83	10.15	0	0	0	1.52	1.19	0.83	0.11	0	0.46	3.3	2.79	17.49	0.25	0	0	29.4	10.47	7.07	gi|698521580|ref|XP_009757596.1|/2.2e-80/PREDICTED: vegetative cell wall protein gp1-like isoform X1 [Nicotiana sylvestris] >gi|698521582|ref|XP_009757597.1| PREDICTED: vegetative cell wall protein gp1-like isoform X2 [Nicotiana sylvestris]	NA	sp|Q0ILZ4|RH9_ORYSJ/1.0e-22/DEAD-box ATP-dependent RNA helicase 9 OS=Oryza sativa subsp. japonica GN=Os12g0611200 PE=2 SV=1	sot:102603075/5.8e-42/proline-rich extensin-like protein EPR1; K03006 DNA-directed RNA polymerase II subunit RPB1 [EC:2.7.7.6]	CE09012/3.4e-25/[A] KOG0335 ATP-dependent RNA helicase	PTHR33088/3.4E-42/--	NA
CL12757.Contig3	0.13	0	0.13	6.82	5.45	6.1	0	0	0	3.35	9.24	6.62	0	0	0.23	2.78	4.67	5.86	0	0	0	8.36	6.02	4.97	gi|747067636|ref|XP_011080548.1|/3.6e-67/PREDICTED: uncharacterized protein LOC105163783 [Sesamum indicum]	gi|747067635|ref|XM_011082246.1|/0.0/PREDICTED: Sesamum indicum uncharacterized LOC105163783 (LOC105163783), mRNA	NA	NA	NA	PTHR33430:SF4/2.8E-71/--	cellular_component:GO:0016020//membrane;
Unigene801	0.13	0.13	0	2.57	1.92	2.17	0	0	0	0.85	0.86	1.41	0	0	0.23	0.53	1.18	4.87	0	0	0.07	5.34	1.96	2.07	gi|225453600|ref|XP_002264721.1|/2.9e-248/PREDICTED: 3-ketoacyl-CoA synthase 1 [Vitis vinifera]	gi|747104827|ref|XM_011102364.1|/0.0/PREDICTED: Sesamum indicum 3-ketoacyl-CoA synthase 1 (LOC105178827), mRNA	sp|Q9MAM3|KCS1_ARATH/1.6e-225/3-ketoacyl-CoA synthase 1 OS=Arabidopsis thaliana GN=KCS1 PE=2 SV=1	vvi:100247295/4.8e-249/3-ketoacyl-CoA synthase 1; K15397 3-ketoacyl-CoA synthase [EC:2.3.1.199]	At1g01120/6.3e-224/[I] LSE0253 A Fatty acid elongase/3-ketoacyl-CoA synthase	PF08541/4.1E-11/3-Oxoacyl-[acyl-carrier-protein (ACP)] synthase III C terminal	NA
CL13345.Contig2	0.12	0.12	0	4.59	3.76	2.57	0.11	0	0	1.88	5.07	3.3	0.2	0	0.42	1.79	3.98	3.91	0.12	0.56	0.12	9.19	2.92	5.48	gi|747101607|ref|XP_011098938.1|/9.3e-69/PREDICTED: CASP-like protein 1F1 [Sesamum indicum]	NA	sp|B9RH17|CSPLA_RICCO/6.7e-41/CASP-like protein RCOM_1446020 OS=Ricinus communis GN=RCOM_1446020 PE=2 SV=1	NA	NA	PTHR11615:SF157/9.7E-63/--	cellular_component:GO:0016020//membrane;
CL11966.Contig1	0.1	0.21	0.1	6.48	5.05	4.35	0	0	0.09	0.25	2.11	2.39	0	0	0.09	1.01	1.28	10.58	0	0.19	0	14.88	6.12	17.53	gi|747090199|ref|XP_011092777.1|/1.3e-106/PREDICTED: organ-specific protein S2-like [Sesamum indicum]	NA	sp|P17772|OSS2_PEA/2.0e-25/Organ-specific protein S2 OS=Pisum sativum PE=2 SV=1	NA	NA	PD010796/1.0E-9/ORGAN-SPECIFIC TISSUE REPEAT SPECIFIC SHOOT-SPECIFIC P4 PEA S2	NA
CL3063.Contig4	0.08	0.12	0.08	1.42	2.02	2.06	0.07	0.32	0.31	0.92	1.83	1.13	0.03	0.1	0.1	1.11	2.4	1.04	0.39	0.26	0.85	2.68	5.2	1.36	gi|747054694|ref|XP_011073566.1|/0.0e+00/PREDICTED: uncharacterized protein LOC105158481 isoform X1 [Sesamum indicum]	gi|747054693|ref|XM_011075264.1|/0.0/PREDICTED: Sesamum indicum uncharacterized LOC105158481 (LOC105158481), transcript variant X1, mRNA	sp|C3SBU4|TNMT2_PAPBR/2.1e-17/Probable (S)-tetrahydroprotoberberine N-methyltransferase 2 OS=Papaver bracteatum PE=2 SV=1	sind:105158481/0.0e+00/uncharacterized LOC105158481; K00574 cyclopropane-fatty-acyl-phospholipid synthase [EC:2.1.1.79]	At3g23510/3.4e-203/[R] TWOG0003 Methyltransferases	PF01593/7.5E-22/Flavin containing amine oxidoreductase	NA
CL12127.Contig1	0.08	0	0	6.48	4.46	4.98	0	0.14	0.13	1.76	5.85	5.13	0.13	0	0.2	2.62	5.47	6.04	0.22	0.14	0	13.04	5.98	8.11	gi|747046797|ref|XP_011101305.1|/5.1e-172/PREDICTED: phospholipase A1-II 1-like [Sesamum indicum] >gi|747046799|ref|XP_011101310.1| PREDICTED: phospholipase A1-II 1-like [Sesamum indicum]	gi|747046798|ref|XM_011103008.1|/0.0/PREDICTED: Sesamum indicum phospholipase A1-II 1-like (LOC105179386), transcript variant X2, mRNA	sp|O49523|DSEL_ARATH/4.5e-118/Phospholipase A1-IIgamma OS=Arabidopsis thaliana GN=DSEL PE=1 SV=1	bna:106443455/1.0e-106/phospholipase A1-IIbeta-like; K00145 N-acetyl-gamma-glutamyl-phosphate reductase [EC:1.2.1.38]	At4g18550/1.2e-117/[I] KOG4569 Predicted lipase	PTHR31828/3.3E-233/--	biological_process:GO:0006629//lipid metabolic process;molecular_function:GO:0016787//hydrolase activity;
CL715.Contig2	0.08	0	0.08	4.03	7.57	6.71	0.22	0	0.07	4.88	7.8	8.34	0	0.16	0.16	2.32	8.7	2.56	0.16	0.56	0.25	3.51	6.22	4.43	gi|747072391|ref|XP_011083105.1|/3.1e-14/PREDICTED: late embryogenesis abundant protein 76-like [Sesamum indicum]	NA	NA	NA	ECU03g1610/6.7e-06/[S] KOG4744 Uncharacterized conserved protein	NA	NA
Unigene11987	0.07	0.27	0.42	4.38	3.56	3.86	0.34	0.44	0.23	2.62	5.73	7.62	0.25	0.12	0.06	2.81	4.84	5.73	0.29	0.3	0.25	6.93	4.37	5.3	gi|747089360|ref|XP_011092314.1|/5.3e-77/PREDICTED: uncharacterized protein LOC105172535 [Sesamum indicum]	gi|848900467|ref|XM_012994942.1|/0.0/PREDICTED: Erythranthe guttatus uncharacterized LOC105970144 (LOC105970144), mRNA	NA	mus:103986044/6.1e-47/nucleobase-ascorbate transporter 3-like; K14611 solute carrier family 23 (nucleobase transporter), member 1/2	At1g80160/3.8e-48/[G] LSE0294 A Predicted glyoxylase	PTHR10374:SF13/9.2E-102/--	NA
CL10415.Contig2	0.06	0	0.32	8.04	4.93	5.77	0.06	0	0.11	0.83	4.99	4.01	0.06	0	0.11	1.54	4.49	14.62	0	0	0	12.15	7.94	4.51	gi|747097820|ref|XP_011096887.1|/5.0e-248/PREDICTED: cannabidiolic acid synthase-like 1 [Sesamum indicum]	gi|747097819|ref|XM_011098585.1|/0.0/PREDICTED: Sesamum indicum cannabidiolic acid synthase-like 1 (LOC105175940), mRNA	sp|Q8GTB6|THCAS_CANSA/2.6e-138/Tetrahydrocannabinolic acid synthase OS=Cannabis sativa PE=1 SV=1	NA	At4g20820/2.7e-150/[QG] LSE0347 A Predicted berberine bridge enzyme/FAD-binding oxidoreductase	PF01565/7.5E-29/FAD binding domain	NA
CL12240.Contig2	0.06	0	0	4.01	3.44	3.45	0	0	0	0.4	3.94	3.58	0	0	0	0.5	0.5	0.93	0	0	0	5.3	4.34	2.9	gi|747098063|ref|XP_011097021.1|/4.8e-230/PREDICTED: cannabidiolic acid synthase-like [Sesamum indicum]	NA	sp|Q8GTB6|THCAS_CANSA/8.1e-151/Tetrahydrocannabinolic acid synthase OS=Cannabis sativa PE=1 SV=1	NA	At4g20820/1.3e-150/[QG] LSE0347 A Predicted berberine bridge enzyme/FAD-binding oxidoreductase	PS51387/18.167/PCMH-type FAD-binding domain profile.	NA
CL10415.Contig3	0.06	0	0	5.84	3.29	4.19	0	0	0	0.96	3.88	2.88	0	0	0.11	1.29	3.22	11.89	0	0	0	8.86	4.88	2.2	gi|747097820|ref|XP_011096887.1|/5.6e-247/PREDICTED: cannabidiolic acid synthase-like 1 [Sesamum indicum]	gi|747097819|ref|XM_011098585.1|/0.0/PREDICTED: Sesamum indicum cannabidiolic acid synthase-like 1 (LOC105175940), mRNA	sp|Q8GTB6|THCAS_CANSA/6.0e-138/Tetrahydrocannabinolic acid synthase OS=Cannabis sativa PE=1 SV=1	NA	At4g20820/4.8e-150/[QG] LSE0347 A Predicted berberine bridge enzyme/FAD-binding oxidoreductase	PF08031/7.5E-22/Berberine and berberine like	NA
CL6042.Contig3	0.06	0	0	4.61	1.35	0.93	0	0	0	0.49	3.9	4.33	0	0	0	0.7	1.19	1.97	0	0.06	0	3.35	3.23	1.6	gi|747055026|ref|XP_011073749.1|/2.6e-271/PREDICTED: vetispiradiene synthase 3-like [Sesamum indicum]	gi|511337782|gb|JX501513.1|/0.0/Lavandula pedunculata subsp. lusitanica germacrene A mRNA, complete cds	sp|Q49SP5|TPGAS_POGCB/1.5e-200/Germacrene A synthase OS=Pogostemon cablin PE=1 SV=1	sly:101264374/4.4e-200/TPS33; viridiflorene synthase; K14182 vetispiradiene synthase [EC:4.2.3.21]	At5g23960/1.0e-123/[QV] LSE0352 A Terpene synthase/cyclase	PF01397/1.5E-53/Terpene synthase, N-terminal domain	NA
CL2294.Contig13	0.04	0	0.13	2.55	1.3	1.77	0	0	0.08	1.53	2.06	2.61	0	0	0.08	0.96	1.53	1.7	0.22	0	0	3.83	1.33	2.52	gi|747063291|ref|XP_011078187.1|/0.0e+00/PREDICTED: cycloartenol synthase-like isoform X2 [Sesamum indicum]	gi|747063290|ref|XM_011079885.1|/0.0/PREDICTED: Sesamum indicum cycloartenol synthase-like (LOC105161989), transcript variant X2, mRNA	sp|Q8W3Z3|CAS2_BETPL/0.0e+00/Cycloartenol synthase 2 OS=Betula platyphylla GN=CASBPX2 PE=1 SV=1	sind:105161989/0.0e+00/cycloartenol synthase-like; K01853 cycloartenol synthase [EC:5.4.99.8]	At2g07050/0.0e+00/[I] KOG0497 Oxidosqualene-lanosterol cyclase and related proteins	PTHR11764/0.0/--	molecular_function:GO:0000250//lanosterol synthase activity;	Cycloartenol synthase
CL12833.Contig2	0	0	0.07	1.84	1.83	1.87	0	0.07	0	0.79	1.41	2.11	0	0	0	0.54	1.89	1.46	0	0	0	3.47	0.86	2.68	gi|747106215|ref|XP_011101395.1|/1.4e-126/PREDICTED: two-component response regulator ARR1-like [Sesamum indicum]	gi|848896997|ref|XM_012993119.1|/0.0/PREDICTED: Erythranthe guttatus uncharacterized LOC105968484 (LOC105968484), mRNA	sp|Q9FJV5|KAN4_ARATH/6.8e-18/Probable transcription factor KAN4 OS=Arabidopsis thaliana GN=KAN4 PE=1 SV=1	thj:104813542/1.7e-11/two-component response regulator ARR18-like; K14491 two-component response regulator ARR-B family	At2g40260/6.7e-28/[RK] LSE0452 A MYB transcription factor	PTHR31314/2.0E-59/--	NA
CL15082.Contig2	0	0	0	2.19	0.81	1.46	0	0	0.12	1.01	4.12	3.07	0	0	0.13	1.65	2.88	6.62	0.28	0	0	2.86	3.2	1.42	gi|661899608|emb|CDO97602.1|/2.5e-78/unnamed protein product [Coffea canephora]	gi|848900467|ref|XM_012994942.1|/0.0/PREDICTED: Erythranthe guttatus uncharacterized LOC105970144 (LOC105970144), mRNA	NA	mus:103986044/9.9e-49/nucleobase-ascorbate transporter 3-like; K14611 solute carrier family 23 (nucleobase transporter), member 1/2	At1g80160/1.5e-48/[G] LSE0294 A Predicted glyoxylase	PTHR10374/3.2E-106/--	NA
Unigene16015	0	0.09	0.08	8.71	1.71	2.57	1	0.45	0.56	12.37	15.06	10.85	0.11	0.4	1.64	9.37	12.7	12.65	0.16	0	0.41	8.56	3.72	6.45	gi|747103109|ref|XP_011099742.1|/1.3e-227/PREDICTED: cytochrome P450 CYP82D47-like [Sesamum indicum]	gi|747103110|ref|XM_011101441.1|/0.0/PREDICTED: Sesamum indicum cytochrome P450 CYP82D47-like (LOC105178083), mRNA	sp|O49859|C82A4_SOYBN/2.4e-155/Cytochrome P450 82A4 OS=Glycine max GN=CYP82A4 PE=2 SV=1	sind:105178082/2.1e-228/cytochrome P450 CYP82D47-like; K07408 cytochrome P450 family 1 subfamily A polypeptide 1 [EC:1.14.14.1]	At4g31970/9.1e-146/[Q] KOG0156 Cytochrome P450 CYP2 subfamily	PS00086/-/Cytochrome P450 cysteine heme-iron ligand signature.	NA
CL14394.Contig1	0	0.15	0	1.39	0.87	0.7	0	0	0	0.97	2.03	2.52	0	0	0.07	0.47	1.14	2.64	0	0	0	3.28	1.62	1.52	gi|747064369|ref|XP_011078762.1|/2.4e-166/PREDICTED: uncharacterized protein LOC105162450 isoform X1 [Sesamum indicum]	NA	NA	sly:101243695/1.1e-137/uncharacterized LOC101243695; K18134 protein O-GlcNAc transferase [EC:2.4.1.255]	At3g18170/8.6e-100/[S] KOG4698 Uncharacterized conserved protein	PTHR20961/1.4E-182/--	NA
Unigene39203	0	0	0	2.92	2.44	3.42	0	0	0	0.87	3.02	2.86	0	0	0.07	0.86	3.27	4.69	0	0	0	5.43	3.44	5.39	gi|747092388|ref|XP_011093954.1|/5.5e-231/PREDICTED: beta-glucosidase 12-like [Sesamum indicum]	gi|747092379|ref|XM_011095646.1|/0.0/PREDICTED: Sesamum indicum beta-glucosidase 13-like (LOC105173765), mRNA	sp|Q7XKV4|BGL12_ORYSJ/5.8e-178/Beta-glucosidase 12 OS=Oryza sativa subsp. japonica GN=BGLU12 PE=2 SV=2	sind:105173772/9.2e-232/beta-glucosidase 12-like; K01188 beta-glucosidase [EC:3.2.1.21]	At2g44480/2.5e-156/[G] KOG0626 Beta-glucosidase, lactase phlorizinhydrolase, and related proteins	PR00131/1.0E-21/Glycosyl hydrolase family 1 signature	NA
CL13722.Contig2	0	0	0.06	1.55	0.89	1.75	0	0	0	0.83	1.93	1.59	0	0	0	0.27	0.55	1.39	0	0	0	2.21	1.56	1.48	gi|747068207|ref|XP_011080855.1|/4.1e-269/PREDICTED: laccase-4 [Sesamum indicum]	gi|747068206|ref|XM_011082553.1|/0.0/PREDICTED: Sesamum indicum laccase-4 (LOC105164010), mRNA	sp|O80434|LAC4_ARATH/2.7e-242/Laccase-4 OS=Arabidopsis thaliana GN=IRX12 PE=2 SV=2	sind:105164010/6.9e-270/laccase-4; K05909 laccase [EC:1.10.3.2]	At2g38080/7.1e-242/[Q] KOG1263 Multicopper oxidases	PTHR11709/0.0/--	biological_process:GO:0046274//lignin catabolic process;GO:0009809//lignin biosynthetic process;GO:0055114//oxidation-reduction process;cellular_component:GO:0048046//apoplast;molecular_function:GO:0016722//oxidoreductase activity, oxidizing metal ions;GO:0052716//hydroquinone:oxygen oxidoreductase activity;GO:0005507//copper ion binding;
CL12778.Contig2	0	0	0.09	3.83	2.96	2.52	0.08	0	0	0.7	3.18	2.76	0.23	0	0.23	0.85	2.49	2.53	0	0.5	0	5.12	2.79	3.27	gi|747092502|ref|XP_011094020.1|/1.1e-189/PREDICTED: GDSL esterase/lipase 1-like [Sesamum indicum]	gi|747092501|ref|XM_011095718.1|/0.0/PREDICTED: Sesamum indicum GDSL esterase/lipase 1-like (LOC105173839), mRNA	sp|Q9FLN0|GLIP1_ARATH/2.3e-86/GDSL esterase/lipase 1 OS=Arabidopsis thaliana GN=GLIP1 PE=1 SV=1	atr:18422248/4.1e-46/geranylgeranyl diphosphate reductase, chloroplastic; K10960 geranylgeranyl diphosphate/geranylgeranyl-bacteriochlorophyllide a reductase [EC:1.3.1.83 1.3.1.111]	At5g40990/6.2e-86/[RI] LSE0388 A Predicted lipase	PTHR22835:SF247/3.8E-226/--	molecular_function:GO:0016788//hydrolase activity, acting on ester bonds;
CL2100.Contig5	0	0	0	2.69	3.28	2.38	0.11	0	0.05	0.79	3.1	1.82	0	0.05	0	0.4	1.05	2.38	0	0	0.12	3.6	2.07	2.31	gi|747069188|ref|XP_011081377.1|/1.3e-227/PREDICTED: cytochrome P450 76C1-like [Sesamum indicum]	NA	sp|O04773|C75A6_CAMME/3.9e-89/Flavonoid 3',5'-hydroxylase OS=Campanula medium GN=CYP75A6 PE=2 SV=1	vvi:109124179/6.1e-138/7-ethoxycoumarin O-deethylase-like; K00512 steroid 17alpha-monooxygenase / 17alpha-hydroxyprogesterone deacetylase [EC:1.14.14.19 1.14.14.32]	At4g12300/9.1e-133/[Q] KOG0156 Cytochrome P450 CYP2 subfamily	PR00463/2.2E-45/E-class P450 group I signature	NA
CL8802.Contig2	0	0	0	5.87	5.89	5.1	0	0	0.16	2.59	7.56	9.95	0.16	0.16	0.08	2.76	2.43	8.55	0	0.09	0	7.76	6.34	4.15	gi|308191370|gb|ADO16247.1|/1.4e-154/caffeic acid O-methyltransferase [Ocimum tenuiflorum]	gi|848888884|ref|XM_012989170.1|/0.0/PREDICTED: Erythranthe guttatus caffeic acid 3-O-methyltransferase 1-like (LOC105964669), transcript variant X2, mRNA	sp|Q9XGW0|COMT1_OCIBA/7.6e-156/Caffeic acid 3-O-methyltransferase 1 OS=Ocimum basilicum GN=COMT1 PE=2 SV=1	sly:101251452/2.1e-145/caffeic acid 3-O-methyltransferase; K13066 caffeic acid 3-O-methyltransferase [EC:2.1.1.68]	At5g54160/6.0e-139/[R] KOG3178 Hydroxyindole-O-methyltransferase and related SAM-dependent methyltransferases	PS51683/74.549/SAM-dependent O-methyltransferase class II-type profile.	biological_process:GO:0009809//lignin biosynthetic process;GO:0032259//methylation;molecular_function:GO:0047763//caffeate O-methyltransferase activity;GO:0046983//protein dimerization activity;
CL13521.Contig1	0	0	0.14	14.18	11.27	13.38	0	0	0.1	1.32	10.15	12.84	0	0.1	0.11	2.43	2.94	2.28	0	0	0.12	23.05	25.95	5.52	gi|747102939|ref|XP_011099651.1|/1.3e-110/PREDICTED: germin-like protein subfamily 1 member 13 [Sesamum indicum]	gi|848921833|ref|XM_013002093.1|/0.0/PREDICTED: Erythranthe guttatus germin-like protein subfamily 1 member 13 (LOC105976833), mRNA	sp|P92997|GL113_ARATH/2.1e-82/Germin-like protein subfamily 1 member 13 OS=Arabidopsis thaliana GN=GLP6 PE=2 SV=2	sly:101250545/2.9e-60/germin-like protein subfamily 1 member 17; K11426 SET and MYND domain-containing protein	At5g39110/3.6e-81/[V] LSE0346 A Germin/oxalate oxidase	PTHR31238/1.4E-145/--	NA
Unigene42205	0	0	0	2.59	1.4	0.78	0	0	0	0.79	1.63	2.33	0	0.07	0	1.01	1.49	3.13	0.15	0	0	3.97	1.56	1.46	gi|747043793|ref|XP_011085702.1|/1.9e-123/PREDICTED: ankyrin repeat-containing protein At5g02620-like [Sesamum indicum]	NA	sp|Q9C7A2|Y3236_ARATH/2.5e-20/Ankyrin repeat-containing protein At3g12360 OS=Arabidopsis thaliana GN=At3g12360 PE=2 SV=1	vvi:100243645/6.7e-13/protein ACCELERATED CELL DEATH 6; K15502 serine/threonine-protein phosphatase 6 regulatory ankyrin repeat subunit A	At5g51160/3.9e-52/[R] KOG0504 FOG: Ankyrin repeat	PS50088/8.549/Ankyrin repeat profile.	NA
CL12127.Contig3	0	0	0.07	3.23	1.79	1.76	0	0.07	0	1.41	3.01	2.31	0.06	0	0.13	1.61	2.23	3.33	0.07	0	0	5.3	2.52	2.31	gi|747046797|ref|XP_011101305.1|/3.2e-201/PREDICTED: phospholipase A1-II 1-like [Sesamum indicum] >gi|747046799|ref|XP_011101310.1| PREDICTED: phospholipase A1-II 1-like [Sesamum indicum]	gi|747046798|ref|XM_011103008.1|/0.0/PREDICTED: Sesamum indicum phospholipase A1-II 1-like (LOC105179386), transcript variant X2, mRNA	sp|O49523|DSEL_ARATH/2.9e-136/Phospholipase A1-IIgamma OS=Arabidopsis thaliana GN=DSEL PE=1 SV=1	bna:106443455/1.1e-122/phospholipase A1-IIbeta-like; K00145 N-acetyl-gamma-glutamyl-phosphate reductase [EC:1.2.1.38]	At4g18550/7.8e-136/[I] KOG4569 Predicted lipase	PTHR31828/6.4E-270/--	biological_process:GO:0006629//lipid metabolic process;molecular_function:GO:0016787//hydrolase activity;
CL11948.Contig3	0	0	0	9.4	6.13	6.99	0	0	0.16	1.75	2.88	4.28	0	0	0	1.54	2.79	8.35	0	0	0	9.74	6.24	10.97	gi|661898121|emb|CDO98088.1|/7.3e-96/unnamed protein product [Coffea canephora]	gi|848917471|ref|XM_013000679.1|/0.0/PREDICTED: Erythranthe guttatus probable 2-oxoglutarate-dependent dioxygenase AOP1 (LOC105975481), mRNA	sp|Q944Z5|AOP1V_ARATH/2.9e-58/Probable 2-oxoglutarate-dependent dioxygenase AOP1 (Fragment) OS=Arabidopsis thaliana GN=AOP1 PE=2 SV=1	jcu:105643359/1.9e-17/JHL05D22.9; gibberellin 20 oxidase 2-like; K05282 gibberellin 20-oxidase [EC:1.14.11.12]	At1g52790/3.3e-69/[QR] KOG0143 Iron/ascorbate family oxidoreductases	PS51471/8.422/Fe(2+) 2-oxoglutarate dioxygenase domain profile.	NA
Unigene3441	0	0	0	5.71	1.73	4.9	0	0	0	4.51	6.94	11.46	0	0	0	3.43	1.79	14.85	0	0	0	8.74	4.92	1.2	gi|747066066|ref|XP_011079702.1|/3.6e-65/PREDICTED: glutathione S-transferase-like [Sesamum indicum]	NA	sp|P46423|GSTF_HYOMU/2.2e-60/Glutathione S-transferase OS=Hyoscyamus muticus PE=1 SV=1	sind:105163155/6.0e-66/glutathione S-transferase-like; K00799 glutathione S-transferase [EC:2.5.1.18]	At1g02920/1.1e-50/[O] KOG0867 Glutathione S-transferase	PS50405/21.998/Soluble glutathione S-transferase C-terminal domain profile.	cellular_component:GO:0005774//vacuolar membrane;GO:0005634//nucleus;GO:0009941//chloroplast envelope;GO:0009579//thylakoid;GO:0010319//stromule;GO:0009570//chloroplast stroma;molecular_function:GO:0004364//glutathione transferase activity;GO:0043295//glutathione binding;
CL7284.Contig8	0	0	0	3.58	2.67	2.26	0	0	0	0.35	3.13	2.61	0.03	0	0	0.56	0.64	0.74	0	0.04	0	3.3	3.22	1.21	gi|302824135|ref|XP_002993713.1|/0.0e+00/hypothetical protein SELMODRAFT_449207 [Selaginella moellendorffii] >gi|300138437|gb|EFJ05205.1| hypothetical protein SELMODRAFT_449207 [Selaginella moellendorffii]	gi|302824134|ref|XM_002993667.1|/0.0/Selaginella moellendorffii hypothetical protein, mRNA	sp|Q9M1G9|EXTN2_ARATH/8.1e-230/Extensin-2 OS=Arabidopsis thaliana GN=EXT2 PE=2 SV=1	aip:107619883/5.9e-127/formin-like protein 20; K02184 formin 2	At1g23720/8.1e-277/[M] LSE0120 A Extensin and related proteins	PR01217/7.5E-9/Proline rich extensin signature	biological_process:GO:0009664//plant-type cell wall organization;GO:0055114//oxidation-reduction process;cellular_component:GO:0016021//integral component of membrane;molecular_function:GO:0005199//structural constituent of cell wall;
Unigene12179	0	0	0.65	17.98	9.53	12.64	0	0	0	5.09	11.21	11.42	0.24	0	0.92	6.32	11.54	29.31	0	0.18	0	26.49	10.1	18.44	gi|747094357|ref|XP_011095009.1|/6.6e-109/PREDICTED: GDSL esterase/lipase CPRD49-like [Sesamum indicum]	gi|848862779|ref|XM_012976711.1|/0.0/PREDICTED: Erythranthe guttatus GDSL esterase/lipase CPRD49-like (LOC105953085), mRNA	sp|Q9SRM5|CPR49_ARATH/2.3e-80/GDSL esterase/lipase CPRD49 OS=Arabidopsis thaliana GN=CPRD49 PE=2 SV=1	NA	At3g11210/6.2e-80/[I] KOG3035 Isoamyl acetate-hydrolyzing esterase	PF00657/3.1E-18/GDSL-like Lipase/Acylhydrolase	NA
Unigene37322	0	0.11	0	42.99	20.87	18.48	0	0	0	1.14	6.05	5.02	0	0.2	0.58	2.34	3.69	16.11	0	0.14	0	50.47	24.69	88.49	gi|747063754|ref|XP_011078438.1|/1.8e-70/PREDICTED: MLP-like protein 34 [Sesamum indicum]	NA	sp|Q9SSK7|MLP34_ARATH/8.3e-34/MLP-like protein 34 OS=Arabidopsis thaliana GN=MLP34 PE=2 SV=1	NA	At1g70850/2.2e-33/[R] LSE0193 A Major latex protein and related proteins	PTHR31907/3.5E-65/--	NA
Unigene14292	0	0	0	3.72	1.23	0.83	0	0	0	0.38	3.89	2.99	0	0	0	0.58	2.41	1.67	0	0	0	1.88	1.32	2.1	gi|76262500|gb|ABA41400.1|/8.4e-41/pherophorin-C2 protein precursor [Chlamydomonas reinhardtii]	NA	sp|Q9FPQ6|GP1_CHLRE/2.4e-30/Vegetative cell wall protein gp1 OS=Chlamydomonas reinhardtii GN=GP1 PE=1 SV=1	aip:107619883/5.3e-33/formin-like protein 20; K02184 formin 2	At4g13340/5.5e-29/[M] LSE0601 A Pollen extensin-like protein (Pex)	NA	NA
CL8578.Contig4	0	0.35	0.16	5.76	8.34	10.19	0.28	0	0.42	0.77	7.66	7.81	0.14	0	0	3.18	6.39	2.23	0.48	0.46	0.33	7.89	4.15	6.15	gi|661896189|emb|CDP00767.1|/2.6e-74/unnamed protein product [Coffea canephora]	gi|747049365|ref|XM_011072423.1|/0.0/PREDICTED: Sesamum indicum homeobox-leucine zipper protein HOX3 (LOC105156327), mRNA	sp|Q9XH38|HOX3_ORYSI/1.2e-58/Homeobox-leucine zipper protein HOX3 OS=Oryza sativa subsp. indica GN=HOX3 PE=1 SV=1	sind:105156327/3.2e-83/homeobox-leucine zipper protein HOX3; K09338 homeobox-leucine zipper protein	At2g01430/1.8e-48/[K] KOG0483 Transcription factor HEX, contains HOX and HALZ domains	SM00389/8.6E-18/Homeodomain	molecular_function:GO:0003677//DNA binding;
CL8661.Contig5	0	0	0.07	1.17	0.6	0.92	0	0	0	0.42	1.85	1.61	0.06	0	0.12	0.79	1.6	2.12	0.07	0.07	0.14	1.28	1.14	1.41	gi|747098947|ref|XP_011097507.1|/7.7e-118/PREDICTED: protein TRANSPARENT TESTA 12 [Sesamum indicum]	gi|848880875|ref|XM_012985358.1|/0.0/PREDICTED: Erythranthe guttatus protein TRANSPARENT TESTA 12-like (LOC105961117), mRNA	sp|Q9LYT3|TT12_ARATH/9.9e-55/Protein TRANSPARENT TESTA 12 OS=Arabidopsis thaliana GN=TT12 PE=2 SV=1	sind:105176414/1.3e-118/protein TRANSPARENT TESTA 12; K03327 multidrug resistance protein, MATE family	At5g65380/2.2e-109/[R] KOG1347 Uncharacterized membrane protein, predicted efflux pump	PTHR11206:SF80/4.0E-174/--	biological_process:GO:0006855//drug transmembrane transport;cellular_component:GO:0016021//integral component of membrane;molecular_function:GO:0015238//drug transmembrane transporter activity;GO:0015297//antiporter activity;
Unigene12367	0	0	0	1.61	1.53	1.55	0.2	0.07	0.26	1.45	2.52	1.82	0.13	0.33	0.27	1.47	2.15	2.51	0	0.14	0.16	2.72	1.24	0.84	gi|747070457|ref|XP_011082053.1|/1.0e-212/PREDICTED: UDP-glycosyltransferase 74E2-like [Sesamum indicum]	gi|747070456|ref|XM_011083751.1|/0.0/PREDICTED: Sesamum indicum UDP-glycosyltransferase 74E2-like (LOC105164920), mRNA	sp|Q9SYK9|U74E2_ARATH/9.4e-116/UDP-glycosyltransferase 74E2 OS=Arabidopsis thaliana GN=UGT74E2 PE=1 SV=1	sind:105164920/1.7e-213/UDP-glycosyltransferase 74E2-like; K13691 pathogen-inducible salicylic acid glucosyltransferase [EC:2.4.1.-]	At1g05680/2.5e-115/[GC] KOG1192 UDP-glucuronosyl and UDP-glucosyl transferase	PF00201/6.4E-23/UDP-glucoronosyl and UDP-glucosyl transferase	NA
CL7506.Contig2	0	0	0	1.91	1.64	1.88	0	0	0	0.11	0.88	0.88	0	0	0	0.42	0.91	1.96	0	0	0	3.82	2.23	3.5	gi|946718997|gb|ALM25791.1|/5.2e-162/cytochrome P450 71CS1 [Salvia pomifera]	NA	sp|Q42716|C71A8_MENPI/4.0e-120/Cytochrome P450 71A8 OS=Mentha piperita GN=CYP71A8 PE=3 SV=1	sind:105157300/9.0e-144/cytochrome P450 71A8-like; K07418 cytochrome P450 family 2 subfamily J [EC:1.14.14.1]	At2g30750/2.6e-113/[Q] KOG0156 Cytochrome P450 CYP2 subfamily	PR00463/4.7E-44/E-class P450 group I signature	NA
Unigene32231	0	0	0	2.98	2.43	4.34	0	0	0	1.86	5.93	3.56	0.32	0	0.16	1.47	3.99	3.44	0	0.17	0	4.65	1.87	1.64	gi|747046130|ref|XP_011097836.1|/1.4e-58/PREDICTED: uncharacterized protein LOC105176659 [Sesamum indicum]	NA	NA	NA	NA	PTHR33735/4.1E-40/--	NA
Unigene24772	0	0	0	5.81	3.71	1.98	0.19	0	0	1.28	4.08	2.88	0	0.09	0	2	3.22	7.18	0	0	0.22	9.1	4.5	5.5	gi|747102884|ref|XP_011099621.1|/6.9e-158/PREDICTED: monoacylglycerol lipase ABHD6 [Sesamum indicum]	gi|747102883|ref|XM_011101319.1|/0.0/PREDICTED: Sesamum indicum monoacylglycerol lipase ABHD6 (LOC105177995), mRNA	sp|Q9FPQ6|GP1_CHLRE/6.9e-07/Vegetative cell wall protein gp1 OS=Chlamydomonas reinhardtii GN=GP1 PE=1 SV=1	bvg:104905472/3.7e-08/proline-rich receptor-like protein kinase PERK8; K04733 interleukin-1 receptor-associated kinase 4 [EC:2.7.11.1]	At4g36610/2.6e-122/[R] KOG1454 Predicted hydrolase/acyltransferase (alpha/beta hydrolase superfamily)	PF12695/9.5E-19/Alpha/beta hydrolase family	NA
CL9048.Contig3	0	0	0	1.67	1.14	0.89	0	0.1	0	0.86	2	2.9	0	0	0.1	0.67	1.24	2.34	0	0	0	2.4	1.54	0.33	gi|747061989|ref|XP_011077483.1|/2.2e-92/PREDICTED: transcription factor RAX2-like [Sesamum indicum]	gi|914408356|gb|KR780082.1|/0.0/Rehmannia glutinosa R2R3-MYB protein (MYB6) mRNA, complete cds	sp|Q9SJL7|RAX2_ARATH/6.8e-63/Transcription factor RAX2 OS=Arabidopsis thaliana GN=RAX2 PE=1 SV=1	sind:105161483/3.7e-93/transcription factor RAX2-like; K09422 myb proto-oncogene protein, plant	At2g36890/1.8e-62/[K] KOG0048 Transcription factor, Myb superfamily	PS51294/22.293/Myb-type HTH DNA-binding domain profile.	NA
CL11966.Contig2	0	0	0	4.09	4.13	3.26	0	0	0	0.28	1.54	1.02	0.12	0	0.12	0.43	0.74	6.83	0	0	0	9.23	3.32	9.55	gi|747082845|ref|XP_011088764.1|/1.7e-144/PREDICTED: protein IWS1 homolog [Sesamum indicum]	NA	sp|P17772|OSS2_PEA/2.8e-25/Organ-specific protein S2 OS=Pisum sativum PE=2 SV=1	ath:AT4G32420/3.8e-09/Cyclophilin-like peptidyl-prolyl cis-trans isomerase family protein; K01802 peptidylprolyl isomerase [EC:5.2.1.8]	At4g32420/5.2e-10/[O] KOG0865 Cyclophilin type peptidyl-prolyl cis-trans isomerase	PTHR33731/8.1E-72/--	NA
CL8661.Contig7	0	0	0.07	2.56	0.94	2.01	0	0	0.07	1.39	3.08	2.44	0.06	0	0.2	1.86	2.21	2.9	0.07	0	0.08	4	1	2.2	gi|747098947|ref|XP_011097507.1|/8.0e-226/PREDICTED: protein TRANSPARENT TESTA 12 [Sesamum indicum]	gi|848880875|ref|XM_012985358.1|/0.0/PREDICTED: Erythranthe guttatus protein TRANSPARENT TESTA 12-like (LOC105961117), mRNA	sp|Q9LYT3|TT12_ARATH/1.6e-102/Protein TRANSPARENT TESTA 12 OS=Arabidopsis thaliana GN=TT12 PE=2 SV=1	sind:105176414/1.3e-226/protein TRANSPARENT TESTA 12; K03327 multidrug resistance protein, MATE family	At5g65380/8.6e-201/[R] KOG1347 Uncharacterized membrane protein, predicted efflux pump	PTHR11206/0.0/--	biological_process:GO:0006855//drug transmembrane transport;cellular_component:GO:0016021//integral component of membrane;molecular_function:GO:0015238//drug transmembrane transporter activity;GO:0015297//antiporter activity;
Unigene13831	0	0	0.07	4.42	6.83	7.21	1.16	0.63	0.42	3.45	8.11	8.75	0.28	0.66	0	3.17	2.1	6.33	0.69	0.31	0.36	8.6	5.19	3.92	gi|747105991|ref|XP_011101276.1|/1.4e-64/PREDICTED: high-affinity nitrate transporter 3.1-like [Sesamum indicum]	NA	sp|Q9FGS5|NRT31_ARATH/1.1e-46/High-affinity nitrate transporter 3.1 OS=Arabidopsis thaliana GN=NRT3.1 PE=1 SV=1	atr:18442745/1.8e-54/manganese-dependent ADP-ribose/CDP-alcohol diphosphatase; K01517 manganese-dependent ADP-ribose/CDP-alcohol diphosphatase [EC:3.6.1.13 3.6.1.16 3.6.1.53]	NA	PF16974/1.5E-74/High-affinity nitrate transporter accessory	biological_process:GO:0010167//response to nitrate;GO:0015706//nitrate transport;cellular_component:GO:0016021//integral component of membrane;GO:0005886//plasma membrane;molecular_function:GO:0015112//nitrate transmembrane transporter activity;
CL11948.Contig10	0	0	0	8.76	7.91	7.7	0	0	0	2.23	3.49	4.57	0	0	0.09	1.95	4.12	17.17	0	0	0	13.27	8.62	10.11	gi|661898121|emb|CDO98088.1|/6.3e-93/unnamed protein product [Coffea canephora]	NA	sp|Q944Z5|AOP1V_ARATH/3.4e-60/Probable 2-oxoglutarate-dependent dioxygenase AOP1 (Fragment) OS=Arabidopsis thaliana GN=AOP1 PE=2 SV=1	lja:Lj0g3v0109249.1/7.6e-20/Lj0g3v0109249.1; -; K04124 gibberellin 3-beta-dioxygenase [EC:1.14.11.15]	At1g52790/3.5e-72/[QR] KOG0143 Iron/ascorbate family oxidoreductases	PF14226/2.4E-11/non-haem dioxygenase in morphine synthesis N-terminal	NA
CL7610.Contig2	0	0	0.34	3.67	4.63	5.26	0	0.16	0	0.96	2.26	3.39	0.15	0	0.62	1.4	2.74	13.73	0	0	0	13.47	6.04	6.08	gi|747102606|ref|XP_011099470.1|/4.5e-60/PREDICTED: MLP-like protein 28 [Sesamum indicum]	NA	sp|Q06394|ML146_PAPSO/4.2e-16/Major latex protein 146 OS=Papaver somniferum GN=MLP146 PE=2 SV=1	NA	At5g28000/2.9e-16/[R] LSE0193 A Major latex protein and related proteins	PF00407/1.2E-26/Pathogenesis-related protein Bet v I family	NA
CL12247.Contig2	0	0	0.23	6.17	1.51	2.6	0.2	0.14	0	2.19	5.41	6.7	0	0	0.19	1.99	2.24	8.82	0	0.07	0	8.15	3.13	2.67	gi|747104269|ref|XP_011100361.1|/1.7e-215/PREDICTED: O-acyltransferase WSD1-like [Sesamum indicum]	gi|747104268|ref|XM_011102059.1|/0.0/PREDICTED: Sesamum indicum O-acyltransferase WSD1-like (LOC105178565), mRNA	sp|Q93ZR6|WSD1_ARATH/2.2e-40/O-acyltransferase WSD1 OS=Arabidopsis thaliana GN=WSD1 PE=2 SV=1	brp:103868062/4.1e-42/O-acyltransferase WSD1; K15406 wax-ester synthase / diacylglycerol O-acyltransferase [EC:2.3.1.75 2.3.1.20]	At3g49190/1.8e-52/[R] LSE0421 A Uncharacterized protein, contains Condensation domain	PTHR31650/1.1E-280/--	NA
CL14002.Contig2	0	0	0	0.98	0.5	0.66	0.11	0.04	0.04	0.82	1.82	1.65	0.04	0	0.04	0.75	1.76	2.85	0.08	0	0	1.83	0.72	1.21	gi|747106648|ref|XP_011101624.1|/0.0e+00/PREDICTED: ABC transporter G family member 1-like [Sesamum indicum]	gi|747106647|ref|XM_011103322.1|/0.0/PREDICTED: Sesamum indicum ABC transporter G family member 1-like (LOC105179673), mRNA	sp|O80946|AB1G_ARATH/0.0e+00/ABC transporter G family member 1 OS=Arabidopsis thaliana GN=ABCG1 PE=2 SV=1	sot:102580570/0.0e+00/ABC transporter G family member 6-like; K05681 ATP-binding cassette, subfamily G (WHITE), member 2	At2g39350/0.0e+00/[Q] KOG0061 Transporter, ABC superfamily (Breast cancer resistance protein)	PTHR19241/0.0/--	cellular_component:GO:0016021//integral component of membrane;molecular_function:GO:0005524//ATP binding;GO:0016887//ATPase activity;
CL15082.Contig1	0	0	0	1.59	2.1	2.41	0	0.25	0	1.41	4.21	3.57	0.24	0	0.25	2.08	2.66	7.37	0.14	0	0	3.79	2.11	0.83	gi|661899608|emb|CDO97602.1|/1.8e-76/unnamed protein product [Coffea canephora]	gi|848900467|ref|XM_012994942.1|/0.0/PREDICTED: Erythranthe guttatus uncharacterized LOC105970144 (LOC105970144), mRNA	NA	mus:103986044/1.0e-48/nucleobase-ascorbate transporter 3-like; K14611 solute carrier family 23 (nucleobase transporter), member 1/2	At1g80160/3.2e-49/[G] LSE0294 A Predicted glyoxylase	PTHR10374/1.9E-105/--	NA
CL6042.Contig2	0	0	0	4.41	1.83	2.22	0	0	0	0.5	2.95	3.89	0.11	0	0.11	1.13	1.9	3.3	0	0	0	3.64	2.47	0.89	gi|747055026|ref|XP_011073749.1|/9.1e-167/PREDICTED: vetispiradiene synthase 3-like [Sesamum indicum]	gi|511337794|gb|JX501519.1|/0.0/Lavandula viridis germacrene A mRNA, complete cds	sp|Q9XJ32|VTSS1_SOLTU/5.4e-133/Vetispiradiene synthase 1 OS=Solanum tuberosum GN=PVS1 PE=1 SV=1	sot:102595695/3.5e-132/PVS4; vetispiradiene synthase 1-like; K14182 vetispiradiene synthase [EC:4.2.3.21]	At5g23960/9.1e-79/[QV] LSE0352 A Terpene synthase/cyclase	PTHR31225/7.6E-196/--	biological_process:GO:0008152//metabolic process;molecular_function:GO:0000287//magnesium ion binding;GO:0010333//terpene synthase activity;
CL14394.Contig2	0	0	0	2.14	0.46	1.21	0	0	0	0.94	1.76	1.39	0	0	0	0.56	1.61	2.62	0	0	0	2.67	1.77	2.14	gi|747064369|ref|XP_011078762.1|/7.3e-168/PREDICTED: uncharacterized protein LOC105162450 isoform X1 [Sesamum indicum]	NA	NA	sly:101243695/1.3e-138/uncharacterized LOC101243695; K18134 protein O-GlcNAc transferase [EC:2.4.1.255]	At3g18170/3.7e-100/[S] KOG4698 Uncharacterized conserved protein	PF04577/4.8E-18/Protein of unknown function (DUF563)	NA
Unigene9345	0	0.03	0	1.07	1.75	1.79	0.03	0	0	0.33	1.45	1.49	0	0	0.06	0.13	0.74	0.76	0.03	0.23	0.03	1.31	0.85	1.56	gi|60678627|gb|AAX33674.1|/5.8e-152/plus agglutinin [Chlamydomonas incerta]	NA	sp|P10496|GRP2_PHAVU/7.0e-63/Glycine-rich cell wall structural protein 1.8 OS=Phaseolus vulgaris PE=2 SV=1	aip:107619883/8.9e-82/formin-like protein 20; K02184 formin 2	At4g13340/7.8e-61/[M] LSE0601 A Pollen extensin-like protein (Pex)	NA	NA
CL12981.Contig4	0	0	0	1.83	0.79	0.95	0.06	0	0	0.3	1.66	1.2	0	0.06	0.17	1.14	1.91	1.84	0.26	0	0	4.14	0.63	2.85	gi|747055980|ref|XP_011074242.1|/1.4e-197/PREDICTED: cytochrome P450 71B36-like [Sesamum indicum]	NA	sp|O64718|C71B9_ARATH/1.1e-131/Cytochrome P450 71B9 OS=Arabidopsis thaliana GN=CYP71B9 PE=2 SV=3	lja:Lj3g3v1475790.2/1.7e-153/Lj3g3v1475790.2; -; K20617 cytochrome P450 family 71 subfamily A	At2g02580/2.8e-131/[Q] KOG0156 Cytochrome P450 CYP2 subfamily	PR00463/7.1E-51/E-class P450 group I signature	NA
CL7284.Contig7	0	0	0	8.41	5.89	4.37	0	0	0	1.97	6.14	5.26	0	0	0	1.55	1.84	1.98	0	0	0	6.05	9.44	2.02	gi|302803717|ref|XP_002983611.1|/8.9e-85/hypothetical protein SELMODRAFT_422873 [Selaginella moellendorffii] >gi|300148448|gb|EFJ15107.1| hypothetical protein SELMODRAFT_422873 [Selaginella moellendorffii]	gi|823257123|ref|XM_012605742.1|/0.0/PREDICTED: Gossypium raimondii extensin-2-like (LOC105781190), transcript variant X2, mRNA &gt;gi|823257125|ref|XM_012605743.1| PREDICTED: Gossypium raimondii extensin-2-like (LOC105781190), transcript variant X3, mRNA	sp|Q9M1G9|EXTN2_ARATH/1.6e-47/Extensin-2 OS=Arabidopsis thaliana GN=EXT2 PE=2 SV=1	sind:105163613/5.5e-48/extensin-2-like; K05747 Wiskott-Aldrich syndrome protein	At1g26240/1.8e-77/[M] LSE0120 A Extensin and related proteins	NA	biological_process:GO:0009664//plant-type cell wall organization;molecular_function:GO:0005199//structural constituent of cell wall;
CL1741.Contig20	0	0	0	1.51	1.7	1.3	0.07	0	0	0.93	1.02	1.76	0	0.07	0	0.6	1.8	2.06	0.15	0.28	0	1.75	1.22	1.57	gi|747069629|ref|XP_011081616.1|/2.2e-154/PREDICTED: raucaffricine-O-beta-D-glucosidase-like [Sesamum indicum]	gi|747069628|ref|XM_011083314.1|/0.0/PREDICTED: Sesamum indicum raucaffricine-O-beta-D-glucosidase-like (LOC105164621), mRNA	sp|Q9SPP9|RG1_RAUSE/9.4e-132/Raucaffricine-O-beta-D-glucosidase OS=Rauvolfia serpentina GN=RG PE=1 SV=1	sind:105164621/3.6e-155/raucaffricine-O-beta-D-glucosidase-like; K01188 beta-glucosidase [EC:3.2.1.21]	At3g60140/2.5e-107/[G] KOG0626 Beta-glucosidase, lactase phlorizinhydrolase, and related proteins	PF00232/1.3E-66/Glycosyl hydrolase family 1	NA
CL11948.Contig15	0	0	0.25	3.75	2.33	1.58	0	0.12	0	0.88	3.14	1.86	0	0	0.12	1.73	2.75	5	0	0	0	4.46	2.24	4.58	gi|661898121|emb|CDO98088.1|/8.6e-93/unnamed protein product [Coffea canephora]	gi|848917471|ref|XM_013000679.1|/0.0/PREDICTED: Erythranthe guttatus probable 2-oxoglutarate-dependent dioxygenase AOP1 (LOC105975481), mRNA	sp|Q9ZTA3|AOP1C_ARATH/6.4e-54/Probable 2-oxoglutarate-dependent dioxygenase AOP1 OS=Arabidopsis thaliana GN=AOP1 PE=2 SV=1	jcu:105643359/5.7e-18/JHL05D22.9; gibberellin 20 oxidase 2-like; K05282 gibberellin 20-oxidase [EC:1.14.11.12]	At1g52790/2.9e-69/[QR] KOG0143 Iron/ascorbate family oxidoreductases	PTHR10209:SF174/2.3E-118/--	NA
CL1065.Contig4	0	0	0	5.38	2.88	1.83	0	0	0	1.27	3.65	3.17	0	0	0.05	1.6	1.59	3.04	0	0	0	4.34	3.26	2.55	gi|747092623|ref|XP_011094086.1|/5.6e-242/PREDICTED: raucaffricine-O-beta-D-glucosidase-like [Sesamum indicum]	gi|747092620|ref|XM_011095783.1|/0.0/PREDICTED: Sesamum indicum raucaffricine-O-beta-D-glucosidase-like (LOC105173882), mRNA	sp|Q9SPP9|RG1_RAUSE/1.2e-165/Raucaffricine-O-beta-D-glucosidase OS=Rauvolfia serpentina GN=RG PE=1 SV=1	sind:105173883/9.3e-243/raucaffricine-O-beta-D-glucosidase-like; K01188 beta-glucosidase [EC:3.2.1.21]	At2g44480/1.8e-144/[G] KOG0626 Beta-glucosidase, lactase phlorizinhydrolase, and related proteins	PS00653/-/Glycosyl hydrolases family 1 N-terminal signature.	NA
CL13521.Contig2	0	0.13	0.49	12.85	8.67	8.03	0.12	0.12	0	1.98	10.01	10.63	0	0.23	0.24	1.74	3.59	7.29	0	0	0.54	11.23	12.53	3.11	gi|747102939|ref|XP_011099651.1|/1.2e-107/PREDICTED: germin-like protein subfamily 1 member 13 [Sesamum indicum]	gi|848921833|ref|XM_013002093.1|/0.0/PREDICTED: Erythranthe guttatus germin-like protein subfamily 1 member 13 (LOC105976833), mRNA	sp|P92997|GL113_ARATH/1.6e-81/Germin-like protein subfamily 1 member 13 OS=Arabidopsis thaliana GN=GLP6 PE=2 SV=2	sly:101250545/1.6e-60/germin-like protein subfamily 1 member 17; K11426 SET and MYND domain-containing protein	At5g39110/2.1e-80/[V] LSE0346 A Germin/oxalate oxidase	PS00725/-/Germin family signature.	NA
Unigene27295	0	0.15	0.22	10.37	4.79	5.25	0.13	0	0	0.36	1.58	1.03	0.06	0	0.39	1.9	2.57	13.23	0.07	0.14	0.15	16.68	6.45	4.56	gi|661898711|emb|CDO98678.1|/1.4e-217/unnamed protein product [Coffea canephora]	gi|747053841|ref|XM_011074798.1|/0.0/PREDICTED: Sesamum indicum omega-hydroxypalmitate O-feruloyl transferase (LOC105158156), transcript variant X1, mRNA	sp|Q94CD1|HHT1_ARATH/1.1e-183/Omega-hydroxypalmitate O-feruloyl transferase OS=Arabidopsis thaliana GN=HHT1 PE=1 SV=1	vvi:100854389/2.1e-211/omega-hydroxypalmitate O-feruloyl transferase; K15400 omega-hydroxypalmitate O-feruloyl transferase [EC:2.3.1.188]	At5g41040/2.8e-183/[RQ] LSE0273 A Predicted N-hydroxycinnamoyl/benzoyltransferase	PF02458/2.7E-105/Transferase family	molecular_function:GO:0016747//transferase activity, transferring acyl groups other than amino-acyl groups;
CL13336.Contig4	0	0	0	1.63	0.87	1.28	0	0.05	0.05	0.23	1.15	0.66	0	0	0.1	0.3	0.55	2.48	0	0	0	2.49	0.58	0.57	gi|747094862|ref|XP_011095287.1|/0.0e+00/PREDICTED: indole-3-acetic acid-amido synthetase GH3.6 [Sesamum indicum]	gi|747094861|ref|XM_011096985.1|/0.0/PREDICTED: Sesamum indicum indole-3-acetic acid-amido synthetase GH3.6 (LOC105174793), mRNA	sp|Q9LSQ4|GH36_ARATH/2.0e-299/Indole-3-acetic acid-amido synthetase GH3.6 OS=Arabidopsis thaliana GN=GH3.6 PE=1 SV=1	sind:105174793/0.0e+00/indole-3-acetic acid-amido synthetase GH3.6; K14487 auxin responsive GH3 gene family	At5g54510/5.2e-299/[R] TWOG0166 Auxin-responsive GH3 protein and related proteins	PTHR31901/0.0/--	NA
CL7284.Contig1	0	0.22	0.1	5.3	4.64	6.53	0	0.19	0	0.7	4.52	4.85	0	0	0	1.75	1.28	1.29	0.11	0	0	6.41	3.06	2.78	gi|901819904|gb|KMZ72364.1|/3.8e-164/hypothetical protein ZOSMA_166G00640 [Zostera marina]	gi|823257123|ref|XM_012605742.1|/0.0/PREDICTED: Gossypium raimondii extensin-2-like (LOC105781190), transcript variant X2, mRNA &gt;gi|823257125|ref|XM_012605743.1| PREDICTED: Gossypium raimondii extensin-2-like (LOC105781190), transcript variant X3, mRNA	sp|Q9M1G9|EXTN2_ARATH/6.3e-85/Extensin-2 OS=Arabidopsis thaliana GN=EXT2 PE=2 SV=1	sind:105163612/2.6e-78/extensin-2-like; K05747 Wiskott-Aldrich syndrome protein	At1g26240/6.7e-150/[M] LSE0120 A Extensin and related proteins	NA	biological_process:GO:0009664//plant-type cell wall organization;GO:0055114//oxidation-reduction process;cellular_component:GO:0016021//integral component of membrane;molecular_function:GO:0005199//structural constituent of cell wall;
CL10652.Contig2	0	0	0	5.4	7.89	10.28	0	0	0.18	1.01	3.13	4.97	0	0	0.19	1.77	1.21	7.69	0	0.1	0	18.99	9.38	1.69	gi|68271063|gb|AAY89058.1|/4.9e-135/class III peroxidase [Phelipanche ramosa]	gi|68271062|gb|DQ073917.1|/0.0/Orobanche ramosa class III peroxidase (prx1) mRNA, complete cds	sp|Q02200|PERX_NICSY/4.4e-118/Lignin-forming anionic peroxidase OS=Nicotiana sylvestris PE=2 SV=1	sind:105156219/6.8e-127/lignin-forming anionic peroxidase-like; K00430 peroxidase [EC:1.11.1.7]	At1g14550/9.0e-102/[R] TWOG0189 Peroxidase	PTHR31388/7.8E-201/--	NA
CL11948.Contig18	0	0.41	0.37	13.28	12.42	11.18	0	0	0	2.68	10.96	7.33	0	0	0	2.53	5.66	17.2	0	0	0	18.73	6.47	19.64	gi|661898121|emb|CDO98088.1|/8.4e-32/unnamed protein product [Coffea canephora]	NA	sp|Q944Z5|AOP1V_ARATH/1.0e-19/Probable 2-oxoglutarate-dependent dioxygenase AOP1 (Fragment) OS=Arabidopsis thaliana GN=AOP1 PE=2 SV=1	NA	At1g52800/1.8e-23/[QR] KOG0143 Iron/ascorbate family oxidoreductases	PF14226/2.7E-12/non-haem dioxygenase in morphine synthesis N-terminal	NA
Unigene8945	0	0.26	0	6.36	6.74	10.07	0	0	0	0.74	8.97	7.71	0.11	0	0.23	1.2	5.13	3	0.63	1.72	0	7.23	7.09	5.19	gi|747078115|ref|XP_011086212.1|/1.4e-50/PREDICTED: light-induced protein, chloroplastic-like [Sesamum indicum]	NA	sp|P80471|LIPC_SOLTU/2.0e-50/Light-induced protein, chloroplastic OS=Solanum tuberosum PE=1 SV=2	bna:106373525/9.0e-27/uncharacterized LOC106373525; K17893 ubiquinol oxidase [EC:1.10.3.11]	At4g22240/9.5e-44/[I] LSE1559 A Plastid lipid-associated protein	PF04755/2.3E-42/PAP_fibrillin	biological_process:GO:0006950//response to stress;cellular_component:GO:0009535//chloroplast thylakoid membrane;
CL8802.Contig1	0	0.09	0.09	15.25	11.38	11.91	0	0	0.08	1.19	5.1	5.11	0	0	0	2.08	1.84	4	0.09	0	0.09	14.52	9.9	6.34	gi|308191370|gb|ADO16247.1|/8.1e-155/caffeic acid O-methyltransferase [Ocimum tenuiflorum]	gi|848888884|ref|XM_012989170.1|/0.0/PREDICTED: Erythranthe guttatus caffeic acid 3-O-methyltransferase 1-like (LOC105964669), transcript variant X2, mRNA	sp|Q9XGW0|COMT1_OCIBA/4.6e-156/Caffeic acid 3-O-methyltransferase 1 OS=Ocimum basilicum GN=COMT1 PE=2 SV=1	sly:101251452/1.7e-145/caffeic acid 3-O-methyltransferase; K13066 caffeic acid 3-O-methyltransferase [EC:2.1.1.68]	At5g54160/2.6e-137/[R] KOG3178 Hydroxyindole-O-methyltransferase and related SAM-dependent methyltransferases	PTHR11746:SF106/9.7E-203/--	biological_process:GO:0009809//lignin biosynthetic process;GO:0032259//methylation;molecular_function:GO:0047763//caffeate O-methyltransferase activity;GO:0046983//protein dimerization activity;
CL7846.Contig1	0	0	0	2.85	1.95	1.91	0	0	0	1.41	5.94	3.74	0.16	0	0	2.27	4.5	11.3	0	0	0	9.29	5.61	5.6	gi|697101041|ref|XP_009594071.1|/5.7e-124/PREDICTED: desiccation-related protein PCC13-62-like [Nicotiana tomentosiformis]	gi|848852625|ref|XM_012984791.1|/0.0/PREDICTED: Erythranthe guttatus desiccation-related protein PCC13-62-like (LOC105960598), mRNA	sp|P22242|DRPE_CRAPL/1.1e-104/Desiccation-related protein PCC13-62 OS=Craterostigma plantagineum PE=2 SV=1	smo:SELMODRAFT_441539/1.3e-17/hypothetical protein; K01206 alpha-L-fucosidase [EC:3.2.1.51]	NA	PF13668/8.9E-35/Ferritin-like domain	NA
Unigene29223	0	0	0	1.75	0.82	1.04	0	0	0	0.41	1.2	1.56	0	0	0	0.4	1.15	2.72	0.06	0	0.06	2.21	2.07	2.22	gi|747054810|ref|XP_011073632.1|/7.6e-277/PREDICTED: L-type lectin-domain containing receptor kinase IX.1 isoform X1 [Sesamum indicum]	gi|848863684|ref|XM_012977151.1|/0.0/PREDICTED: Erythranthe guttatus L-type lectin-domain containing receptor kinase IX.1-like (LOC105953486), mRNA	sp|Q9LXA5|LRK91_ARATH/1.6e-208/L-type lectin-domain containing receptor kinase IX.1 OS=Arabidopsis thaliana GN=LECRK91 PE=2 SV=1	gra:105804125/1.2e-224/L-type lectin-domain containing receptor kinase IX.1-like; K04733 interleukin-1 receptor-associated kinase 4 [EC:2.7.11.1]	At5g10530/4.3e-208/[T] LSE0015 A Receptor-like protein kinase, contains lectin domains	PTHR27007:SF55/0.0/--	NA
Unigene29858	0	0	0	6.55	5.82	4.57	0	0.16	0.08	2.77	9.5	9.07	0	0.16	0	2.13	1.26	6.36	0	0	0.09	8.12	7.29	3.23	gi|747091437|ref|XP_011093447.1|/3.9e-152/PREDICTED: benzoate carboxyl methyltransferase-like [Sesamum indicum]	gi|747091436|ref|XM_011095145.1|/0.0/PREDICTED: Sesamum indicum benzoate carboxyl methyltransferase-like (LOC105173418), mRNA	sp|Q9FYZ9|BAMT_ANTMA/4.6e-119/Benzoate carboxyl methyltransferase OS=Antirrhinum majus GN=BAMT PE=1 SV=1	tcc:TCM_000324/1.4e-86/Salicylate O-methyltransferase; K08241 jasmonate O-methyltransferase [EC:2.1.1.141]	At5g38020/4.1e-74/[QV] LSE0351 A S-adenosyl-L-methionine:carboxyl methyltransferase	PTHR31009:SF19/1.0E-159/--	molecular_function:GO:0016740//transferase activity;
CL13663.Contig2	0	0	0.07	3.94	6.04	4.64	0	0	0	2.3	4.95	4.44	0	0.06	0.24	2.53	4.93	9.81	0	0.06	0	13.79	6	8.61	gi|747105261|ref|XP_011100902.1|/2.0e-262/PREDICTED: cytochrome P450 86B1-like [Sesamum indicum]	gi|698439799|ref|XM_009760793.1|/0.0/PREDICTED: Nicotiana sylvestris cytochrome P450 86B1-like (LOC104211696), mRNA	sp|Q9FMY1|C86B1_ARATH/9.5e-109/Cytochrome P450 86B1 OS=Arabidopsis thaliana GN=CYP86B1 PE=2 SV=1	ath:AT1G57750/5.6e-133/CYP96A15; cytochrome P450, family 96, subfamily A, polypeptide 15; K15405 midchain alkane hydroxylase	At4g39490/5.5e-156/[QI] KOG0157 Cytochrome P450 CYP4/CYP19/CYP26 subfamilies	PR00385/1.7E-10/P450 superfamily signature	NA
CL12757.Contig1	0	0	0	7.39	3.42	2.82	0	0	0	1.88	5.74	5.71	0.1	0	0	3.4	4.53	4.64	0	0	0	6.77	2.94	5.42	gi|747068117|ref|XP_011080805.1|/7.2e-66/PREDICTED: uncharacterized protein LOC105163966 [Sesamum indicum]	gi|747067635|ref|XM_011082246.1|/0.0/PREDICTED: Sesamum indicum uncharacterized LOC105163783 (LOC105163783), mRNA	NA	NA	NA	PTHR33430:SF4/9.1E-72/--	cellular_component:GO:0016020//membrane;
CL686.Contig13	0	0	0	2.25	2.05	1.51	0.09	0	0	0.71	2.81	1.97	0	0	0	0.99	2.38	5.4	0	0	0	3.73	1.78	3.42	gi|747092388|ref|XP_011093954.1|/5.1e-225/PREDICTED: beta-glucosidase 12-like [Sesamum indicum]	gi|848861005|ref|XM_012975877.1|/0.0/PREDICTED: Erythranthe guttatus beta-glucosidase 13-like (LOC105952333), mRNA	sp|Q7XKV4|BGL12_ORYSJ/6.8e-175/Beta-glucosidase 12 OS=Oryza sativa subsp. japonica GN=BGLU12 PE=2 SV=2	sind:105173772/8.5e-226/beta-glucosidase 12-like; K01188 beta-glucosidase [EC:3.2.1.21]	At2g44480/7.9e-154/[G] KOG0626 Beta-glucosidase, lactase phlorizinhydrolase, and related proteins	PF00232/6.3E-154/Glycosyl hydrolase family 1	NA
CL12127.Contig2	0	0	0	3.22	1.69	1.86	0	0	0.06	1.37	2.69	3.05	0	0	0.13	0.62	1.88	2.74	0	0	0	4.43	3.1	4.77	gi|747046797|ref|XP_011101305.1|/2.3e-199/PREDICTED: phospholipase A1-II 1-like [Sesamum indicum] >gi|747046799|ref|XP_011101310.1| PREDICTED: phospholipase A1-II 1-like [Sesamum indicum]	gi|747046798|ref|XM_011103008.1|/0.0/PREDICTED: Sesamum indicum phospholipase A1-II 1-like (LOC105179386), transcript variant X2, mRNA	sp|O49523|DSEL_ARATH/9.0e-138/Phospholipase A1-IIgamma OS=Arabidopsis thaliana GN=DSEL PE=1 SV=1	ath:AT2G31100/9.2e-122/alpha/beta-Hydrolases superfamily protein; K00145 N-acetyl-gamma-glutamyl-phosphate reductase [EC:1.2.1.38]	At4g18550/2.4e-137/[I] KOG4569 Predicted lipase	PTHR31828:SF1/1.7E-270/--	biological_process:GO:0006629//lipid metabolic process;molecular_function:GO:0016787//hydrolase activity;
CL2327.Contig1	0	0	0.17	6.98	4.05	4.95	0	0	0.15	2.65	5.6	5.6	0	0	0.16	1.11	3.57	5.32	0	1.01	0	7.33	5.82	4.43	gi|747098985|ref|XP_011097529.1|/1.8e-74/PREDICTED: uncharacterized protein LOC105176430 [Sesamum indicum]	gi|747098984|ref|XM_011099227.1|/0.0/PREDICTED: Sesamum indicum uncharacterized LOC105176430 (LOC105176430), mRNA	NA	NA	NA	PTHR33735/8.1E-40/--	NA
Unigene27307	0	0.98	0.31	48.16	39.34	38.59	0.57	0.29	0	16.49	36.94	34.06	0.42	0.28	0.72	33.22	50.29	60.56	0.16	0.15	0.83	55.17	34.83	63.48	gi|747091359|ref|XP_011093405.1|/1.0e-46/PREDICTED: non-specific lipid-transfer protein 8 [Sesamum indicum]	gi|848861076|ref|XM_012975911.1|/0.0/PREDICTED: Erythranthe guttatus non-specific lipid-transfer protein 8-like (LOC105952367), mRNA	sp|Q9ZPW9|NLTP8_ARATH/1.0e-28/Non-specific lipid-transfer protein 8 OS=Arabidopsis thaliana GN=LTP8 PE=3 SV=1	NA	At2g18370/2.7e-28/[I] LSE0123 A Lipid transfer protein type 1	PF00234/3.6E-7/Protease inhibitor/seed storage/LTP family	biological_process:GO:0006869//lipid transport;molecular_function:GO:0008289//lipid binding;

## Sheet: Table S6
Table S6 Common down-regulated genes among the four comparisons
gene_id	1706_RS1_FPKM	1706_RS2_FPKM	1706_RS3_FPKM	1706_nRS1_FPKM	1706_nRS2_FPKM	1706_nRS3_FPKM	BJ1_RS1_FPKM	BJ1_RS2_FPKM	BJ1_RS3_FPKM	BJ1_nRS1_FPKM	BJ1_nRS2_FPKM	BJ1_nRS3_FPKM	QH1_RS1_FPKM	QH1_RS2_FPKM	QH1_RS3_FPKM	QH1_nRS1_FPKM	QH1_nRS2_FPKM	QH1_nRS3_FPKM	W85_RS1_FPKM	W85_RS2_FPKM	W85_RS3_FPKM	W85_nRS1_FPKM	W85_nRS2_FPKM	W85_nRS3_FPKM	Nr	Nt	Swissprot	KEGG	KOG	Interpro	GO	Gene
CL6203.Contig6	213.26	323.28	215.41	23.25	1.75	2.27	39.73	51.98	136.71	0.24	1.15	1.44	19.63	13.12	36.39	2.26	0	3.11	185.44	199.27	62.6	7.55	1.91	0.61	NA	NA	NA	NA	NA	NA	NA
Unigene16594	200.08	266.78	243.69	72.72	84.96	81.47	159.79	88.85	103.37	10.53	53.02	48.36	31.9	45.37	68.98	29.45	17.13	17.71	196.14	152.58	100.04	59.48	47.57	88.22	gi|747063651|ref|XP_011078382.1|/0.0e+00/PREDICTED: probable galactinol--sucrose galactosyltransferase 6 [Sesamum indicum]	gi|747063650|ref|XM_011080080.1|/0.0/PREDICTED: Sesamum indicum probable galactinol--sucrose galactosyltransferase 6 (LOC105162125), mRNA	sp|Q8RX87|RFS6_ARATH/0.0e+00/Probable galactinol--sucrose galactosyltransferase 6 OS=Arabidopsis thaliana GN=RFS6 PE=2 SV=2	sind:105162125/0.0e+00/probable galactinol--sucrose galactosyltransferase 6; K06617 raffinose synthase [EC:2.4.1.82]	NA	PTHR31268/0.0/--	molecular_function:GO:0003824//catalytic activity;
CL913.Contig7	196.62	251.64	266.36	40.84	42.98	41.87	142.85	109.89	162.01	14.43	56.44	57.04	74.06	90.54	145.06	28.15	34.57	15.63	159.75	107.78	115.42	53.03	38.09	42.99	gi|747094556|ref|XP_011095119.1|/2.0e-288/PREDICTED: probable serine/threonine-protein kinase WNK5 isoform X1 [Sesamum indicum]	gi|747094555|ref|XM_011096817.1|/0.0/PREDICTED: Sesamum indicum probable serine/threonine-protein kinase WNK5 (LOC105174649), transcript variant X1, mRNA	sp|Q9SCU5|WNK5_ARATH/1.3e-165/Probable serine/threonine-protein kinase WNK5 OS=Arabidopsis thaliana GN=WNK5 PE=1 SV=2	sind:105174649/3.3e-289/probable serine/threonine-protein kinase WNK5; K08867 WNK lysine deficient protein kinase [EC:2.7.11.1]	At3g51630/3.6e-165/[R] KOG0584 Serine/threonine protein kinase	PS50011/39.75/Protein kinase domain profile.	biological_process:GO:0016310//phosphorylation;molecular_function:GO:0016301//kinase activity;GO:0005488//binding;
CL13881.Contig7	145.84	128.71	165.32	42.94	56.7	55.65	73	49.78	36.99	7.56	37.3	39.98	44.26	59.05	53.86	12.86	19.65	19.96	189.14	83.35	147.48	51.31	30.96	69.63	gi|747101843|ref|XP_011099065.1|/1.2e-233/PREDICTED: sodium-coupled neutral amino acid transporter 5-like [Sesamum indicum] >gi|747101845|ref|XP_011099066.1| PREDICTED: sodium-coupled neutral amino acid transporter 5-like [Sesamum indicum] >gi|747101847|ref|XP_011099067.1| PREDICTED: sodium-coupled neutral amino acid transporter 5-like [Sesamum indicum]	gi|747101844|ref|XM_011100764.1|/0.0/PREDICTED: Sesamum indicum sodium-coupled neutral amino acid transporter 5-like (LOC105177563), transcript variant X2, mRNA	sp|Q42400|AAP1_ARATH/4.8e-07/Amino acid permease 1 OS=Arabidopsis thaliana GN=AAP1 PE=1 SV=1	sind:105167507/4.7e-228/probable sodium-coupled neutral amino acid transporter 6; K14207 solute carrier family 38 (sodium-coupled neutral amino acid transporter), member 2	At3g30390/9.8e-193/[E] KOG1305 Amino acid transporter protein	PF01490/1.6E-57/Transmembrane amino acid transporter protein	cellular_component:GO:0016021//integral component of membrane;
CL7500.Contig2	143.45	185.35	211.29	33.36	31.15	36.7	138.31	163.31	321.5	17.07	52.99	56.39	41.63	160.51	79.3	25.73	42.98	17.76	95.92	108.41	49.35	35.15	25.72	21.27	gi|747077770|ref|XP_011086024.1|/1.4e-82/PREDICTED: uncharacterized protein LOC105167876 [Sesamum indicum]	gi|747077769|ref|XM_011087722.1|/0.0/PREDICTED: Sesamum indicum uncharacterized LOC105167876 (LOC105167876), mRNA	NA	NA	NA	PTHR11780:SF8/3.3E-41/--	biological_process:GO:0044763//single-organism cellular process;GO:0044237//cellular metabolic process;GO:0044710//single-organism metabolic process;molecular_function:GO:0000166//nucleotide binding;GO:0003824//catalytic activity;GO:0048037//cofactor binding;
CL161.Contig17	139.5	147.31	159.86	27.74	21.73	22.1	115.21	108.2	138.24	5.66	21.88	21.34	72.41	88.61	95.7	35.02	27.41	14.66	134.61	133.16	90.73	37.03	24.99	33.36	gi|747049079|ref|XP_011070571.1|/8.7e-269/PREDICTED: ankyrin repeat-containing protein At2g01680 [Sesamum indicum]	gi|747049078|ref|XM_011072269.1|/0.0/PREDICTED: Sesamum indicum ankyrin repeat-containing protein At2g01680 (LOC105156198), mRNA	sp|Q9SR86|AGT23_ARATH/1.1e-213/Alanine--glyoxylate aminotransferase 2 homolog 3, mitochondrial OS=Arabidopsis thaliana GN=At3g08860 PE=2 SV=1	gra:105800469/2.2e-225/alanine--glyoxylate aminotransferase 2 homolog 3, mitochondrial-like; K00827 alanine-glyoxylate transaminase / (R)-3-amino-2-methylpropionate-pyruvate transaminase [EC:2.6.1.44 2.6.1.40]	At3g08860/2.9e-213/[E] KOG1404 Alanine-glyoxylate aminotransferase AGT2	PS50088/9.698/Ankyrin repeat profile.	NA
CL13881.Contig6	117.66	108.66	140.42	39.5	45.69	51.58	82.76	58.38	42.69	12.4	41.16	44.02	52.63	66.11	64.59	16.41	25.3	22.39	155.16	68.75	132.85	44.38	29.02	61.02	gi|747101843|ref|XP_011099065.1|/1.2e-233/PREDICTED: sodium-coupled neutral amino acid transporter 5-like [Sesamum indicum] >gi|747101845|ref|XP_011099066.1| PREDICTED: sodium-coupled neutral amino acid transporter 5-like [Sesamum indicum] >gi|747101847|ref|XP_011099067.1| PREDICTED: sodium-coupled neutral amino acid transporter 5-like [Sesamum indicum]	gi|747101844|ref|XM_011100764.1|/0.0/PREDICTED: Sesamum indicum sodium-coupled neutral amino acid transporter 5-like (LOC105177563), transcript variant X2, mRNA	sp|Q42400|AAP1_ARATH/4.8e-07/Amino acid permease 1 OS=Arabidopsis thaliana GN=AAP1 PE=1 SV=1	sind:105167507/4.7e-228/probable sodium-coupled neutral amino acid transporter 6; K14207 solute carrier family 38 (sodium-coupled neutral amino acid transporter), member 2	At3g30390/9.8e-193/[E] KOG1305 Amino acid transporter protein	PF01490/1.6E-57/Transmembrane amino acid transporter protein	cellular_component:GO:0016021//integral component of membrane;
CL7500.Contig5	112.06	140.56	164.72	18.53	25.55	25.68	71.07	81.83	156.12	8.74	29.27	29.82	21.85	82	39.65	13.68	23.43	9.43	73.77	77.33	34.93	23.55	23.99	16.23	gi|747077770|ref|XP_011086024.1|/1.4e-132/PREDICTED: uncharacterized protein LOC105167876 [Sesamum indicum]	gi|747077769|ref|XM_011087722.1|/0.0/PREDICTED: Sesamum indicum uncharacterized LOC105167876 (LOC105167876), mRNA	NA	NA	NA	PTHR11780:SF8/1.2E-40/--	molecular_function:GO:0005488//binding;
CL913.Contig6	111.95	134.86	143.95	22.39	27.69	27.63	69.36	55.79	83.04	9.08	33.16	28.17	33.62	47.48	72.15	18.39	22.09	7.35	83.31	55.91	61.55	27.07	21.8	23.58	gi|747094556|ref|XP_011095119.1|/6.5e-291/PREDICTED: probable serine/threonine-protein kinase WNK5 isoform X1 [Sesamum indicum]	gi|747094555|ref|XM_011096817.1|/0.0/PREDICTED: Sesamum indicum probable serine/threonine-protein kinase WNK5 (LOC105174649), transcript variant X1, mRNA	sp|Q9LVL5|WNK4_ARATH/4.5e-165/Probable serine/threonine-protein kinase WNK4 OS=Arabidopsis thaliana GN=WNK4 PE=1 SV=1	sind:105174649/1.1e-291/probable serine/threonine-protein kinase WNK5; K08867 WNK lysine deficient protein kinase [EC:2.7.11.1]	At5g58350/1.2e-164/[R] KOG0584 Serine/threonine protein kinase	PS00108/-/Serine/Threonine protein kinases active-site signature.	biological_process:GO:0016310//phosphorylation;molecular_function:GO:0016301//kinase activity;GO:0005488//binding;
CL9994.Contig1	107	113.65	163.77	27.78	19.83	21.71	82.99	178.82	203.5	15.32	42.6	43.59	79.97	115.03	76.15	42.38	35.74	20.57	79.91	58.94	65.88	18.06	11.98	13.3	gi|747086315|ref|XP_011090653.1|/4.1e-246/PREDICTED: ATP sulfurylase 1, chloroplastic-like [Sesamum indicum]	gi|747086314|ref|XM_011092351.1|/0.0/PREDICTED: Sesamum indicum ATP sulfurylase 1, chloroplastic-like (LOC105171289), mRNA	sp|Q9LIK9|APS1_ARATH/5.4e-212/ATP sulfurylase 1, chloroplastic OS=Arabidopsis thaliana GN=APS1 PE=1 SV=1	sind:105171289/6.8e-247/ATP sulfurylase 1, chloroplastic-like; K13811 3'-phosphoadenosine 5'-phosphosulfate synthase [EC:2.7.7.4 2.7.1.25]	At3g22890/1.4e-211/[P] KOG0636 ATP sulfurylase (sulfate adenylyltransferase)	PF01747/5.7E-65/ATP-sulfurylase	NA
CL161.Contig18	106.86	105.86	126.69	13.44	11.64	13.72	130.64	125	159.06	5.42	22.01	19.19	85.14	99.91	112.36	31.52	21.93	14.22	101.11	88.15	61.82	19	13.81	20.98	gi|747094524|ref|XP_011095102.1|/6.0e-248/PREDICTED: alanine--glyoxylate aminotransferase 2 homolog 3, mitochondrial [Sesamum indicum]	gi|747094523|ref|XM_011096800.1|/0.0/PREDICTED: Sesamum indicum alanine--glyoxylate aminotransferase 2 homolog 3, mitochondrial (LOC105174636), mRNA	sp|Q9SR86|AGT23_ARATH/1.0e-213/Alanine--glyoxylate aminotransferase 2 homolog 3, mitochondrial OS=Arabidopsis thaliana GN=At3g08860 PE=2 SV=1	sind:105174636/1.0e-248/alanine--glyoxylate aminotransferase 2 homolog 3, mitochondrial; K00827 alanine-glyoxylate transaminase / (R)-3-amino-2-methylpropionate-pyruvate transaminase [EC:2.6.1.44 2.6.1.40]	At3g08860/2.7e-213/[E] KOG1404 Alanine-glyoxylate aminotransferase AGT2	PF00202/6.2E-96/Aminotransferase class-III	NA
CL161.Contig10	104.4	108.06	120.7	16.85	16.74	16.66	57.3	46.9	72.4	3.19	10.3	11.7	38.39	48.3	50.99	23.16	15.1	7.36	94.13	101.49	70.78	29.51	18.27	25.19	gi|747094524|ref|XP_011095102.1|/4.7e-247/PREDICTED: alanine--glyoxylate aminotransferase 2 homolog 3, mitochondrial [Sesamum indicum]	gi|747094523|ref|XM_011096800.1|/0.0/PREDICTED: Sesamum indicum alanine--glyoxylate aminotransferase 2 homolog 3, mitochondrial (LOC105174636), mRNA	sp|Q9SR86|AGT23_ARATH/8.0e-213/Alanine--glyoxylate aminotransferase 2 homolog 3, mitochondrial OS=Arabidopsis thaliana GN=At3g08860 PE=2 SV=1	sind:105174636/7.8e-248/alanine--glyoxylate aminotransferase 2 homolog 3, mitochondrial; K00827 alanine-glyoxylate transaminase / (R)-3-amino-2-methylpropionate-pyruvate transaminase [EC:2.6.1.44 2.6.1.40]	At3g08860/2.1e-212/[E] KOG1404 Alanine-glyoxylate aminotransferase AGT2	PTHR11986:SF66/0.0/--	NA
CL3768.Contig1	99.16	86.78	133.64	13.59	48.8	43.37	208.28	111.86	170.84	12.62	52.92	46.4	94.68	109.74	132.04	22.73	22.57	27.9	196.87	139.77	267.01	46.29	65.24	108.78	gi|747065760|ref|XP_011079533.1|/1.8e-20/PREDICTED: stachyose synthase [Sesamum indicum]	NA	sp|Q93XK2|STSYN_PEA/2.9e-13/Stachyose synthase OS=Pisum sativum GN=STS1 PE=1 SV=1	sind:105163029/3.0e-21/stachyose synthase; K06611 stachyose synthetase [EC:2.4.1.67]	NA	NA	molecular_function:GO:0003824//catalytic activity;
Unigene4893	91.62	56.27	113.62	9.17	11.81	13.86	106.04	31.99	41.49	5.39	13.99	12.87	75.8	24.86	71.58	3.01	11.87	15.22	13.89	40.9	25.41	11.99	6.79	8.35	NA	NA	NA	NA	NA	NA	NA
CL1421.Contig8	89.52	105.33	157.74	25.72	15.41	16.55	45.09	76.49	81.65	8.25	17.56	17.26	28.18	70.62	44.36	22.36	19.08	10.15	41.83	40.75	32.9	11.56	5.91	8.44	gi|747082015|ref|XP_011088308.1|/2.0e-169/PREDICTED: flavonol synthase/flavanone 3-hydroxylase-like [Sesamum indicum]	gi|747082014|ref|XM_011090006.1|/0.0/PREDICTED: Sesamum indicum flavonol synthase/flavanone 3-hydroxylase-like (LOC105169581), mRNA	sp|Q9C899|F6H2_ARATH/1.3e-49/Feruloyl CoA ortho-hydroxylase 2 OS=Arabidopsis thaliana GN=F6'H2 PE=1 SV=1	ppp:PHYPADRAFT_105399/1.5e-50/GA20ox2; gibberellin 20-oxidase; K05282 gibberellin 20-oxidase [EC:1.14.11.12]	At3g19000/4.2e-124/[QR] KOG0143 Iron/ascorbate family oxidoreductases	PF03171/2.3E-29/2OG-Fe(II) oxygenase superfamily	biological_process:GO:0055114//oxidation-reduction process;molecular_function:GO:0005506//iron ion binding;GO:0016491//oxidoreductase activity;
CL7500.Contig4	88.36	104.57	121.4	19.89	18.35	18.92	119.77	136.86	265.06	17.69	45.67	44.22	32.77	130.55	67.87	22.67	35.44	13.55	52.48	61.73	25.05	15.25	12.55	12.01	gi|747077770|ref|XP_011086024.1|/7.4e-134/PREDICTED: uncharacterized protein LOC105167876 [Sesamum indicum]	gi|747077769|ref|XM_011087722.1|/0.0/PREDICTED: Sesamum indicum uncharacterized LOC105167876 (LOC105167876), mRNA	NA	NA	NA	PTHR11780/3.3E-41/--	molecular_function:GO:0005488//binding;
CL913.Contig8	88.08	122.35	110.79	18.39	19.15	18.76	33.14	28.69	36.97	3.45	13.01	12.71	16.07	21.95	32.6	5.44	7.12	3.3	72.03	50.58	51.53	24.88	16.46	17.74	gi|747094556|ref|XP_011095119.1|/4.4e-291/PREDICTED: probable serine/threonine-protein kinase WNK5 isoform X1 [Sesamum indicum]	gi|747094555|ref|XM_011096817.1|/0.0/PREDICTED: Sesamum indicum probable serine/threonine-protein kinase WNK5 (LOC105174649), transcript variant X1, mRNA	sp|Q9LVL5|WNK4_ARATH/4.0e-165/Probable serine/threonine-protein kinase WNK4 OS=Arabidopsis thaliana GN=WNK4 PE=1 SV=1	sind:105174649/7.4e-292/probable serine/threonine-protein kinase WNK5; K08867 WNK lysine deficient protein kinase [EC:2.7.11.1]	At5g58350/1.1e-164/[R] KOG0584 Serine/threonine protein kinase	PS50011/39.75/Protein kinase domain profile.	biological_process:GO:0016310//phosphorylation;molecular_function:GO:0016301//kinase activity;GO:0005488//binding;
CL5658.Contig2	87.3	106.21	104.32	12.47	8.98	7.74	3.33	3.15	4.72	0.34	0.78	0.65	1.2	2.92	2.61	0.19	0.57	0.38	67.59	50.28	68.03	14.24	10.04	8.43	gi|747041067|ref|XP_011070677.1|/5.2e-180/PREDICTED: cytochrome P450 76C4-like [Sesamum indicum]	gi|764579885|ref|XM_004298634.2|/0.0/PREDICTED: Fragaria vesca subsp. vesca geraniol 8-hydroxylase-like (LOC101296377), mRNA	sp|O64637|C76C2_ARATH/5.8e-97/Cytochrome P450 76C2 OS=Arabidopsis thaliana GN=CYP76C2 PE=2 SV=1	vvi:109124179/2.3e-141/7-ethoxycoumarin O-deethylase-like; K00512 steroid 17alpha-monooxygenase / 17alpha-hydroxyprogesterone deacetylase [EC:1.14.14.19 1.14.14.32]	At4g12300/1.5e-136/[Q] KOG0156 Cytochrome P450 CYP2 subfamily	PR00463/2.2E-49/E-class P450 group I signature	NA
Unigene20005	86.6	105.41	95.47	27.31	30.74	32.66	46.32	32.02	30.5	3.16	14.65	16.73	10.87	15.97	19.12	9.4	7.12	4.84	75.18	65.09	41.91	27.91	18.62	31.09	gi|747063651|ref|XP_011078382.1|/0.0e+00/PREDICTED: probable galactinol--sucrose galactosyltransferase 6 [Sesamum indicum]	gi|747063650|ref|XM_011080080.1|/0.0/PREDICTED: Sesamum indicum probable galactinol--sucrose galactosyltransferase 6 (LOC105162125), mRNA	sp|Q8RX87|RFS6_ARATH/0.0e+00/Probable galactinol--sucrose galactosyltransferase 6 OS=Arabidopsis thaliana GN=RFS6 PE=2 SV=2	sind:105162125/0.0e+00/probable galactinol--sucrose galactosyltransferase 6; K06617 raffinose synthase [EC:2.4.1.82]	NA	PTHR31268/0.0/--	molecular_function:GO:0003824//catalytic activity;
CL1008.Contig1	85.57	72.86	92.31	18.21	13.06	16	29.3	30.42	39.1	1.27	2.3	3.12	21.15	13.25	24.97	0.31	1.92	4.11	63.05	62.21	49.4	12.92	9.22	18.26	NA	gi|965604228|dbj|AP015040.1|/0.0/Vigna angularis var. angularis DNA, chromosome 7, almost complete sequence, cultivar: Shumari	NA	NA	NA	NA	NA
CL6532.Contig1	82.19	84.56	97.04	1.34	0	0.18	71.28	94.89	78.61	0.68	0.48	1.61	26.19	65.68	57.94	0.78	0.15	2.24	63.73	55.34	47.99	2.95	0.89	1.56	NA	gi|965604228|dbj|AP015040.1|/0.0/Vigna angularis var. angularis DNA, chromosome 7, almost complete sequence, cultivar: Shumari	NA	NA	NA	NA	NA
CL1207.Contig5	74.62	94.5	77.31	12.94	4.75	4.9	78.4	103.61	71.26	2.51	5.49	6.03	50.97	44.49	72.33	3.1	2.87	10.66	43.89	66.09	66.24	11.2	8.36	6.12	gi|747097428|ref|XP_011096678.1|/0.0e+00/PREDICTED: homeobox-leucine zipper protein ATHB-14-like [Sesamum indicum]	gi|747097427|ref|XM_011098376.1|/0.0/PREDICTED: Sesamum indicum homeobox-leucine zipper protein ATHB-14-like (LOC105175788), mRNA	sp|O04291|ATB14_ARATH/0.0e+00/Homeobox-leucine zipper protein ATHB-14 OS=Arabidopsis thaliana GN=ATHB-14 PE=1 SV=1	sind:105167264/0.0e+00/homeobox-leucine zipper protein ATHB-14-like; K09338 homeobox-leucine zipper protein	At2g34710/0.0e+00/[K] LSE0187 A Homeodomain protein, contains START domain	PF08670/3.6E-48/MEKHLA domain	cellular_component:GO:0005634//nucleus;molecular_function:GO:0008289//lipid binding;GO:0003677//DNA binding;
Unigene8216	68.09	76.26	76.52	25.24	11.94	11.88	39.34	41.76	54.65	4.75	15.02	17.02	35.8	34.29	31.77	15.42	12.69	12.94	23.66	47.16	32.63	10.84	6.15	7.25	gi|747078077|ref|XP_011086191.1|/1.5e-233/PREDICTED: 5'-adenylylsulfate reductase 3, chloroplastic-like [Sesamum indicum]	gi|747096466|ref|XM_011097854.1|/0.0/PREDICTED: Sesamum indicum 5&apos;-adenylylsulfate reductase 3, chloroplastic-like (LOC105175419), partial mRNA	sp|P92980|APR3_ARATH/7.3e-202/5'-adenylylsulfate reductase 3, chloroplastic OS=Arabidopsis thaliana GN=APR3 PE=2 SV=2	sind:105167991/2.5e-234/5'-adenylylsulfate reductase 3, chloroplastic-like; K05907 adenylyl-sulfate reductase (glutathione) [EC:1.8.4.9]	At4g21990_1/2.1e-147/[E] KOG0189 Phosphoadenosine phosphosulfate reductase	PTHR23293:SF11/8.4E-193/--	NA
CL1207.Contig2	67.56	89.37	82.11	14.3	4.9	5.54	74.29	100.28	70.78	2.58	5.55	7.39	51.06	41.89	72.62	2.97	3.12	11.28	45.05	66.1	65.48	12.54	7.55	7.37	gi|747097428|ref|XP_011096678.1|/0.0e+00/PREDICTED: homeobox-leucine zipper protein ATHB-14-like [Sesamum indicum]	gi|747097427|ref|XM_011098376.1|/0.0/PREDICTED: Sesamum indicum homeobox-leucine zipper protein ATHB-14-like (LOC105175788), mRNA	sp|O04291|ATB14_ARATH/0.0e+00/Homeobox-leucine zipper protein ATHB-14 OS=Arabidopsis thaliana GN=ATHB-14 PE=1 SV=1	sind:105167264/0.0e+00/homeobox-leucine zipper protein ATHB-14-like; K09338 homeobox-leucine zipper protein	At2g34710/0.0e+00/[K] LSE0187 A Homeodomain protein, contains START domain	PS50848/24.53/START domain profile.	cellular_component:GO:0005634//nucleus;molecular_function:GO:0008289//lipid binding;GO:0003677//DNA binding;
Unigene36602	62.27	97.35	57.53	20.29	19.08	17.43	60.83	42.11	45.9	3.97	8.83	8.72	41.39	20.98	69.01	4.23	6.94	11.62	37.94	25.03	35.17	11.51	12.35	17.47	gi|747083816|ref|XP_011089288.1|/0.0e+00/PREDICTED: auxin response factor 18-like isoform X2 [Sesamum indicum]	gi|747083815|ref|XM_011090986.1|/0.0/PREDICTED: Sesamum indicum auxin response factor 18-like (LOC105170291), transcript variant X2, mRNA	sp|Q653H7|ARFR_ORYSJ/3.3e-231/Auxin response factor 18 OS=Oryza sativa subsp. japonica GN=ARF18 PE=2 SV=1	spen:107011491/2.7e-71/auxin response factor 3; K14486 auxin response factor	At2g28350/2.2e-221/[TK] LSE0284 A Auxin response transcription factor	PTHR31384/0.0/--	NA
CL4099.Contig5	60.31	40.73	63.68	11.41	12.73	11.62	28.04	26.19	17.29	2.29	5.28	6.14	21.45	38.27	21.84	8.12	8.23	6.39	61.12	43.49	43.46	15.35	12.33	17.94	gi|747084927|ref|XP_011089894.1|/1.8e-247/PREDICTED: uncharacterized protein LOC105170709 [Sesamum indicum]	gi|747084926|ref|XM_011091592.1|/0.0/PREDICTED: Sesamum indicum uncharacterized LOC105170709 (LOC105170709), mRNA	NA	osa:9272448/1.6e-07/probable E3 ubiquitin ligase SUD1; K10661 E3 ubiquitin-protein ligase MARCH6 [EC:2.3.2.27]	At5g60580/4.6e-102/[A] KOG1609 Protein involved in mRNA turnover and stability	SM00744/4.2E-18/The RING-variant domain is a C4HC3 zinc-finger like motif found in a number of cellular and viral proteins. Some of these proteins have been shown both in vivo and in vitro to have ubiquitin E3 ligase activity.	NA
CL6141.Contig3	59.3	60.02	65.07	20.46	9.31	10.6	26.09	29.99	34.22	4.43	10.68	10.43	15.5	22.64	21.38	8.57	8.95	8.14	73.33	57.17	61.82	17.96	17.89	12.65	gi|747067182|ref|XP_011080299.1|/5.4e-299/PREDICTED: transcription factor EMB1444 [Sesamum indicum]	gi|747067181|ref|XM_011081997.1|/0.0/PREDICTED: Sesamum indicum transcription factor EMB1444 (LOC105163585), mRNA	sp|P0C7P8|LHWL1_ARATH/9.3e-132/Transcription factor EMB1444 OS=Arabidopsis thaliana GN=EMB1444 PE=2 SV=1	sot:102597494/4.7e-06/transcription factor MYC2-like; K13422 transcription factor MYC2	At1g06150_1/8.0e-98/[RK] LSE0475 A Predicted bHLH transcription factor	PTHR13902/8.2E-253/--	NA
CL4273.Contig6	58.4	66.71	68.21	10.52	3.13	5.76	21.43	21.78	12.09	1.3	1.9	3.41	35.03	11.66	17.31	1.7	1.08	4.13	43.14	56.96	70.38	5.35	6.99	8.62	gi|747096097|ref|XP_011095952.1|/1.0e-26/PREDICTED: cysteine proteinase inhibitor 5-like [Sesamum indicum]	NA	sp|Q41916|CYT5_ARATH/5.4e-18/Cysteine proteinase inhibitor 5 OS=Arabidopsis thaliana GN=CYS5 PE=2 SV=2	sind:105175264/1.7e-27/cysteine proteinase inhibitor 5-like; K13899 cystatin-C	At5g47550/1.4e-17/[O] LSE0450 A Cysteine proteinase inhibitor B (cystatin B)	PTHR11413:SF26/1.4E-25/--	NA
Unigene24648	57.26	66.14	75.75	18.51	15.72	19.34	29.75	38.98	41.39	3.35	10.61	11.83	20.18	35.51	21.8	6.32	7.37	11.06	79.9	40.32	66.28	20.93	21.66	25.81	gi|747062875|ref|XP_011077968.1|/4.3e-143/PREDICTED: tetraspanin-2 [Sesamum indicum]	gi|747062874|ref|XM_011079666.1|/0.0/PREDICTED: Sesamum indicum tetraspanin-2 (LOC105161841), mRNA	sp|Q9ZUN5|TET2_ARATH/9.6e-109/Tetraspanin-2 OS=Arabidopsis thaliana GN=TET2 PE=2 SV=1	ppp:PHYPADRAFT_142394/1.5e-64/hypothetical protein; K17294 tetraspanin-4	At2g19580/2.5e-108/[S] LSE0116 A Predicted membrane protein	PTHR32191:SF0/9.2E-184/--	NA
CL14715.Contig4	53.34	64.37	55.56	9.1	10.67	10.47	33.19	40.32	40.5	4.48	11.75	10.16	18.05	34.3	25.33	6.55	8.88	4.81	49.31	48.58	51.26	18.11	11.76	26.65	gi|747070947|ref|XP_011082321.1|/1.1e-63/PREDICTED: uncharacterized protein LOC105165125 [Sesamum indicum]	gi|747070946|ref|XM_011084019.1|/0.0/PREDICTED: Sesamum indicum uncharacterized LOC105165125 (LOC105165125), mRNA	NA	NA	NA	PTHR34196/1.7E-53/--	NA
CL1032.Contig2	50.84	60.33	58.2	13.2	12.15	14.09	22.66	36.92	24.95	6.13	9.39	10.67	19.61	28.22	21.68	6.59	15.25	5.41	40.34	29.5	35.1	10.61	11.67	12.11	gi|747095950|ref|XP_011095873.1|/1.2e-247/PREDICTED: glucan endo-1,3-beta-glucosidase 5 [Sesamum indicum]	gi|747095949|ref|XM_011097571.1|/0.0/PREDICTED: Sesamum indicum glucan endo-1,3-beta-glucosidase 5 (LOC105175211), mRNA	sp|Q9M088|E135_ARATH/2.8e-133/Glucan endo-1,3-beta-glucosidase 5 OS=Arabidopsis thaliana GN=At4g31140 PE=1 SV=1	gmx:100796552/1.7e-138/glucan endo-1,3-beta-glucosidase 5-like; K19893 glucan endo-1,3-beta-glucosidase 5/6 [EC:3.2.1.39]	At4g17180/3.3e-197/[MVG] LSE0111 A beta-1, 3 glucanase	SM00768/1.5E-34/Possibly involved in carbohydrate binding	biological_process:GO:0005975//carbohydrate metabolic process;cellular_component:GO:0016021//integral component of membrane;molecular_function:GO:0004553//hydrolase activity, hydrolyzing O-glycosyl compounds;
CL14673.Contig4	50.47	71.2	60.81	22.45	17.83	21.1	45.9	34.88	45.25	4.52	9.78	12.06	24.17	51.02	33.55	11.25	17.63	14.16	77.43	31.44	52.02	18.92	19.46	28.51	gi|747096025|ref|XP_011095913.1|/0.0e+00/PREDICTED: oligopeptide transporter 3 [Sesamum indicum]	gi|747096024|ref|XM_011097611.1|/0.0/PREDICTED: Sesamum indicum oligopeptide transporter 3 (LOC105175234), mRNA	sp|O23482|OPT3_ARATH/0.0e+00/Oligopeptide transporter 3 OS=Arabidopsis thaliana GN=OPT3 PE=2 SV=3	mtr:MTR_5g082990/2.9e-16/S49 protease IV family peptidase; K04773 protease IV [EC:3.4.21.-]	At4g16370/5.9e-287/[T] KOG2262 Sexual differentiation process protein ISP4	PTHR22601:SF2/0.0/--	NA
Unigene13096	50.43	58.57	55.17	14.12	20.49	25.75	23.77	29.6	22.08	7.14	7.2	5.68	12.48	11.44	24.89	6.12	4.52	4.22	48.45	24.34	32.71	10.21	5.76	14.18	gi|747071461|ref|XP_011082600.1|/3.4e-84/PREDICTED: auxin-induced protein 22D-like [Sesamum indicum]	gi|747071460|ref|XM_011084298.1|/0.0/PREDICTED: Sesamum indicum auxin-induced protein 22D-like (LOC105165325), mRNA	sp|O24542|AX22D_VIGRR/5.6e-69/Auxin-induced protein 22D OS=Vigna radiata var. radiata GN=AUX22D PE=2 SV=1	sind:105165325/5.6e-85/auxin-induced protein 22D-like; K14484 auxin-responsive protein IAA	At1g04240/9.6e-60/[TR] LSE0302 A Auxin-inducible protein	PTHR31734:SF11/4.0E-107/--	NA
CL160.Contig8	49.92	55.94	49.61	9.43	6.45	6.08	24.73	26.53	20.01	3.19	6.32	6.78	16.15	15.7	18.85	3.67	5.53	4.58	44.06	29.62	49.27	10.58	10.36	6.91	gi|747052593|ref|XP_011072422.1|/0.0e+00/PREDICTED: LOW QUALITY PROTEIN: homeobox-leucine zipper protein ATHB-15 [Sesamum indicum]	gi|747042826|ref|XM_011082214.1|/0.0/PREDICTED: Sesamum indicum homeobox-leucine zipper protein ATHB-15-like (LOC105163757), mRNA	sp|Q9ZU11|ATB15_ARATH/0.0e+00/Homeobox-leucine zipper protein ATHB-15 OS=Arabidopsis thaliana GN=ATHB-15 PE=1 SV=1	sind:105157678/0.0e+00/homeobox-leucine zipper protein ATHB-15; K09338 homeobox-leucine zipper protein	At1g52150/0.0e+00/[K] LSE0187 A Homeodomain protein, contains START domain	PTHR24326:SF238/9.5E-271/--	cellular_component:GO:0005634//nucleus;molecular_function:GO:0008289//lipid binding;GO:0003677//DNA binding;
CL1008.Contig2	48.93	72.67	75.56	17.96	18.44	16.85	54.51	68.56	78.01	3.26	9.15	14.17	42.78	39.18	65.55	4.54	15.25	11.5	57.42	43.22	36.07	11.87	7.45	18.31	NA	gi|663681165|emb|HG975519.1|/0.0/Solanum lycopersicum chromosome ch07, complete genome	NA	NA	NA	NA	NA
Unigene27167	46.4	57.73	43.38	12.91	9.19	9.95	32.11	14.87	17.61	4.83	8.98	9.91	27.43	16.68	24.33	9.08	12.4	9.82	55.07	22.17	32.22	11.14	8.6	12.99	gi|747073583|ref|XP_011083755.1|/3.0e-239/PREDICTED: protein TRANSPARENT TESTA 12 [Sesamum indicum]	gi|747073582|ref|XM_011085453.1|/0.0/PREDICTED: Sesamum indicum protein TRANSPARENT TESTA 12 (LOC105166193), mRNA	sp|Q9LYT3|TT12_ARATH/1.4e-114/Protein TRANSPARENT TESTA 12 OS=Arabidopsis thaliana GN=TT12 PE=2 SV=1	sind:105166193/5.0e-240/protein TRANSPARENT TESTA 12; K03327 multidrug resistance protein, MATE family	At1g47530/4.7e-205/[R] KOG1347 Uncharacterized membrane protein, predicted efflux pump	PTHR11206/0.0/--	biological_process:GO:0006855//drug transmembrane transport;cellular_component:GO:0005774//vacuolar membrane;GO:0016021//integral component of membrane;molecular_function:GO:0015238//drug transmembrane transporter activity;GO:0015297//antiporter activity;
CL1421.Contig10	45.16	53.42	86.76	13.91	9.24	7.9	15.91	30.43	31.98	4.51	6.38	9.44	11.25	28.74	14.21	8.47	8.65	6.65	21.43	23.84	18.73	6.45	3.7	4.68	gi|747082015|ref|XP_011088308.1|/5.8e-169/PREDICTED: flavonol synthase/flavanone 3-hydroxylase-like [Sesamum indicum]	gi|848872840|ref|XM_012981527.1|/0.0/PREDICTED: Erythranthe guttatus flavonol synthase/flavanone 3-hydroxylase-like (LOC105957589), mRNA	sp|Q39224|SRG1_ARATH/3.4e-50/Protein SRG1 OS=Arabidopsis thaliana GN=SRG1 PE=2 SV=1	ppp:PHYPADRAFT_105399/1.5e-50/GA20ox2; gibberellin 20-oxidase; K05282 gibberellin 20-oxidase [EC:1.14.11.12]	At3g19000/5.0e-125/[QR] KOG0143 Iron/ascorbate family oxidoreductases	PTHR10209/6.3E-217/--	biological_process:GO:0055114//oxidation-reduction process;molecular_function:GO:0005506//iron ion binding;GO:0016491//oxidoreductase activity;
Unigene42333	43.96	55.94	53.54	20.07	14.82	12.84	32.15	25.22	38.2	3.65	13.77	12.45	26.05	17.34	27.43	8.36	7.86	11.84	37.6	58.83	40.55	22.12	15.9	16.83	gi|747044382|ref|XP_011088744.1|/1.4e-110/PREDICTED: trihelix transcription factor ASIL2 [Sesamum indicum]	gi|747044381|ref|XM_011090442.1|/0.0/PREDICTED: Sesamum indicum trihelix transcription factor ASIL2 (LOC105169886), mRNA	sp|P14918|EXTN_MAIZE/1.2e-06/Extensin OS=Zea mays GN=HRGP PE=2 SV=1	gmx:100805459/1.7e-13/uridylate kinase-like; K09903 uridylate kinase [EC:2.7.4.22]	At3g54390/7.8e-74/[K] KOG4282 Transcription factor GT-2 and related proteins, contains trihelix DNA-binding/SANT domain	PTHR31307/5.4E-128/--	NA
Unigene42266	43.5	48.08	65.97	7.07	12.98	9.52	31.36	28.4	27.09	2.96	6.97	7.39	25.92	24.42	19.89	6.69	5.76	4.04	64.53	34.54	32.99	15.08	4.16	14.86	gi|747062762|ref|XP_011077908.1|/7.5e-29/PREDICTED: uncharacterized protein LOC105161792 [Sesamum indicum]	NA	NA	NA	NA	NA	NA
Unigene11742	41.84	47.4	45.54	13.96	8.59	7.39	20.58	20.32	33.31	2.53	7.93	11.41	17.96	20.58	17.98	8.49	7.74	4.96	13.1	29.58	21.22	6.91	3.39	4.02	gi|747078077|ref|XP_011086191.1|/1.0e-232/PREDICTED: 5'-adenylylsulfate reductase 3, chloroplastic-like [Sesamum indicum]	gi|747096466|ref|XM_011097854.1|/0.0/PREDICTED: Sesamum indicum 5&apos;-adenylylsulfate reductase 3, chloroplastic-like (LOC105175419), partial mRNA	sp|P92980|APR3_ARATH/4.4e-202/5'-adenylylsulfate reductase 3, chloroplastic OS=Arabidopsis thaliana GN=APR3 PE=2 SV=2	sind:105167991/1.7e-233/5'-adenylylsulfate reductase 3, chloroplastic-like; K05907 adenylyl-sulfate reductase (glutathione) [EC:1.8.4.9]	At4g21990_1/1.3e-147/[E] KOG0189 Phosphoadenosine phosphosulfate reductase	PS51352/11.297/Thioredoxin domain profile.	NA
CL4099.Contig6	41.77	32.05	45.78	11.01	9.3	9.81	20.61	18.48	14.42	1.56	5.44	5.2	14.72	26.53	14.34	6.18	5.28	6.54	42.18	32.59	33.78	11.02	9.22	15.07	gi|747084927|ref|XP_011089894.1|/1.1e-193/PREDICTED: uncharacterized protein LOC105170709 [Sesamum indicum]	gi|747084926|ref|XM_011091592.1|/0.0/PREDICTED: Sesamum indicum uncharacterized LOC105170709 (LOC105170709), mRNA	NA	dosa:Os08t0100400-01/1.9e-07/Os08g0100400; Zinc finger, RING-CH-type domain containing protein.; K10661 E3 ubiquitin-protein ligase MARCH6 [EC:2.3.2.27]	At5g60580/2.4e-81/[A] KOG1609 Protein involved in mRNA turnover and stability	SM00744/4.2E-18/The RING-variant domain is a C4HC3 zinc-finger like motif found in a number of cellular and viral proteins. Some of these proteins have been shown both in vivo and in vitro to have ubiquitin E3 ligase activity.	NA
CL14673.Contig2	41.29	55.54	49.35	19.43	14.94	16.48	35.58	27.11	35.45	3.76	9.23	9.96	19.07	43.07	28.88	9.62	12.27	11.41	64.15	26.23	43.19	13.97	15.25	21.55	gi|747096025|ref|XP_011095913.1|/7.0e-297/PREDICTED: oligopeptide transporter 3 [Sesamum indicum]	gi|747096024|ref|XM_011097611.1|/0.0/PREDICTED: Sesamum indicum oligopeptide transporter 3 (LOC105175234), mRNA	sp|O23482|OPT3_ARATH/6.7e-266/Oligopeptide transporter 3 OS=Arabidopsis thaliana GN=OPT3 PE=2 SV=3	mtr:MTR_5g082990/1.2e-15/S49 protease IV family peptidase; K04773 protease IV [EC:3.4.21.-]	At4g16370/2.1e-242/[T] KOG2262 Sexual differentiation process protein ISP4	PTHR22601/0.0/--	biological_process:GO:0055085//transmembrane transport;cellular_component:GO:0016021//integral component of membrane;
CL4718.Contig3	40.07	48.06	50.91	15.13	6.3	5.33	16.68	17.93	23.97	1.1	3.21	2.94	13.87	13.62	17.19	4.59	3.76	5.39	42.77	35.25	27.29	13.08	6.39	10.9	gi|747086357|ref|XP_011090676.1|/2.9e-183/PREDICTED: uncharacterized protein LOC105171305 [Sesamum indicum]	gi|747086356|ref|XM_011092374.1|/0.0/PREDICTED: Sesamum indicum uncharacterized LOC105171305 (LOC105171305), mRNA	NA	NA	At3g22810/1.5e-147/[S] LSE0456 A Uncharacterized protein	PTHR31351/5.9E-257/--	NA
Unigene639	39.86	31.31	34.93	17.11	5.93	5.38	32.48	57.36	44.92	0.79	4.21	4.52	27.18	20.35	26.39	5.1	1.91	8.95	57.24	13.81	13.15	3.92	1.72	4.7	gi|672144513|ref|XP_008796159.1|/1.4e-24/PREDICTED: glycine-rich cell wall structural protein 2-like [Phoenix dactylifera]	NA	sp|A3C5A7|GRP2_ORYSJ/2.1e-23/Glycine-rich cell wall structural protein 2 OS=Oryza sativa subsp. japonica GN=GRP0.9 PE=2 SV=1	nnu:104602525/6.7e-17/transcription initiation factor TFIID subunit 15b; K13098 RNA-binding protein FUS	Hs18587823/2.2e-19/[Z] LSE0592 H Keratins	NA	NA
CL4997.Contig2	39.3	79.49	44.33	1.74	0.37	0.08	64.22	30.23	30.51	0	0.33	0.4	26.43	20.61	65.05	0.5	0.25	1.68	19.92	47.89	5.32	1.93	0.12	0.34	gi|747041043|ref|XP_011070469.1|/4.1e-275/PREDICTED: carotenoid cleavage dioxygenase 8 homolog B, chloroplastic [Sesamum indicum]	gi|747070791|ref|XM_011083932.1|/0.0/PREDICTED: Sesamum indicum carotenoid cleavage dioxygenase 8 homolog B, chloroplastic-like (LOC105165056), mRNA	sp|Q8LIY8|CCD8B_ORYSJ/1.8e-241/Carotenoid cleavage dioxygenase 8 homolog B, chloroplastic OS=Oryza sativa subsp. japonica GN=CCD8B PE=1 SV=1	sind:105156117/6.8e-276/carotenoid cleavage dioxygenase 8 homolog B, chloroplastic; K17913 carlactone synthase / all-trans-10'-apo-beta-carotenal 13,14-cleaving dioxygenase [EC:1.13.11.69 1.13.11.70]	At4g32810/3.0e-182/[Q] KOG1285 Beta, beta-carotene 15,15'-dioxygenase and related enzymes	PF03055/8.9E-92/Retinal pigment epithelial membrane protein	biological_process:GO:0055114//oxidation-reduction process;molecular_function:GO:0016702//oxidoreductase activity, acting on single donors with incorporation of molecular oxygen, incorporation of two atoms of oxygen;
Unigene23693	37.01	41.14	41.07	6.56	14.63	17.47	11.43	13.75	6.54	1.67	1.51	1.92	3.96	4.9	8.73	1.05	0.67	1.09	28.09	11.57	23.67	6.57	3.99	6.48	gi|747066528|ref|XP_011079948.1|/1.3e-84/PREDICTED: auxin-induced protein 22D-like [Sesamum indicum]	gi|747071460|ref|XM_011084298.1|/0.0/PREDICTED: Sesamum indicum auxin-induced protein 22D-like (LOC105165325), mRNA	sp|O24542|AX22D_VIGRR/9.7e-70/Auxin-induced protein 22D OS=Vigna radiata var. radiata GN=AUX22D PE=2 SV=1	sind:105163333/2.2e-85/auxin-induced protein 22D-like; K14484 auxin-responsive protein IAA	At1g04240/4.1e-59/[TR] LSE0302 A Auxin-inducible protein	PTHR31734/3.4E-108/--	NA
CL497.Contig8	36.31	34.2	38.68	10.47	3.19	2.6	27.92	24.59	26.57	1.83	3.55	2.93	43.54	16.92	43.5	2.71	2.73	9.55	57.76	25.11	41.16	5.49	5.36	4.25	gi|747059989|ref|XP_011076401.1|/8.2e-238/PREDICTED: hexose carrier protein HEX6-like [Sesamum indicum] >gi|747059991|ref|XP_011076403.1| PREDICTED: hexose carrier protein HEX6-like [Sesamum indicum]	gi|747060008|ref|XM_011078111.1|/0.0/PREDICTED: Sesamum indicum hexose carrier protein HEX6-like (LOC105160638), transcript variant X2, mRNA	sp|Q07423|HEX6_RICCO/1.5e-208/Hexose carrier protein HEX6 OS=Ricinus communis GN=HEX6 PE=2 SV=1	ats:F775_15846/5.9e-125/Alpha,alpha-trehalose-phosphate synthase (UDP-forming) 1; K16055 trehalose 6-phosphate synthase/phosphatase [EC:2.4.1.15 3.1.3.12]	At5g61520/4.8e-166/[R] KOG0254 Predicted transporter (major facilitator superfamily)	PS50850/45.789/Major facilitator superfamily (MFS) profile.	biological_process:GO:0046323//glucose import;GO:0015992//proton transport;GO:1904659//glucose transmembrane transport;cellular_component:GO:0005887//integral component of plasma membrane;molecular_function:GO:0005355//glucose transmembrane transporter activity;GO:0005351//sugar:proton symporter activity;
CL6532.Contig3	35.18	40.63	38.71	0.32	0.16	0.34	27.75	35.16	25.67	0.26	0.46	0.54	12.49	26.13	20.32	0.53	0	0.7	23.59	21.25	26.02	1.36	0.29	0	NA	gi|663680780|emb|HG975515.1|/0.0/Solanum lycopersicum chromosome ch03, complete genome	NA	NA	NA	NA	NA
CL4293.Contig2	34.85	28.13	48.34	11.5	9.13	8.42	20.82	22.73	31.58	3.03	11.18	13.12	15.47	19.28	19.32	9.18	8	7.31	16.15	27	13.33	6.69	2.83	3.84	gi|747078077|ref|XP_011086191.1|/4.2e-237/PREDICTED: 5'-adenylylsulfate reductase 3, chloroplastic-like [Sesamum indicum]	gi|747078076|ref|XM_011087889.1|/0.0/PREDICTED: Sesamum indicum 5&apos;-adenylylsulfate reductase 3, chloroplastic-like (LOC105167991), mRNA	sp|P92980|APR3_ARATH/1.4e-203/5'-adenylylsulfate reductase 3, chloroplastic OS=Arabidopsis thaliana GN=APR3 PE=2 SV=2	sind:105167991/6.9e-238/5'-adenylylsulfate reductase 3, chloroplastic-like; K05907 adenylyl-sulfate reductase (glutathione) [EC:1.8.4.9]	At4g21990_1/1.0e-147/[E] KOG0189 Phosphoadenosine phosphosulfate reductase	PTHR23293:SF11/2.1E-193/--	NA
CL6441.Contig3	33.01	26.65	35.17	3.33	3.4	2.65	10.18	4.85	8.34	0.15	1.86	0.97	4.83	8.37	7.98	0.08	0.76	1.08	10.49	12.14	16.82	3.14	1.37	1.63	gi|747047847|ref|XP_011069909.1|/8.8e-215/PREDICTED: probable mitochondrial chaperone BCS1-B [Sesamum indicum]	gi|747047846|ref|XM_011071607.1|/0.0/PREDICTED: Sesamum indicum probable mitochondrial chaperone BCS1-B (LOC105155686), mRNA	sp|Q9LV48|PERK1_ARATH/9.6e-10/Proline-rich receptor-like protein kinase PERK1 OS=Arabidopsis thaliana GN=PERK1 PE=2 SV=1	egr:104437375/9.6e-151/AAA-ATPase At5g57480; K08900 mitochondrial chaperone BCS1	At5g57480/3.5e-184/[O] KOG0743 AAA+-type ATPase	PF00004/8.8E-16/ATPase family associated with various cellular activities (AAA)	NA
Unigene23145	32.81	51.62	39.89	11.15	10.75	12.75	28.75	62.88	48.85	2.55	7.82	6.24	24.31	20.05	27.8	3.81	5.02	6.39	44.66	25.2	37.72	14.44	13.59	12.03	gi|700195035|gb|KGN50212.1|/4.2e-45/hypothetical protein Csa_5G160150 [Cucumis sativus]	gi|848918264|ref|XM_013000950.1|/0.0/PREDICTED: Erythranthe guttatus uncharacterized LOC105975733 (LOC105975733), mRNA	sp|P09789|GRP1_PETHY/7.3e-40/Glycine-rich cell wall structural protein 1 OS=Petunia hybrida GN=GRP-1 PE=1 SV=1	aip:107619883/1.4e-33/formin-like protein 20; K02184 formin 2	At4g13340/8.5e-35/[M] LSE0601 A Pollen extensin-like protein (Pex)	PTHR33541:SF5/1.1E-111/--	NA
CL308.Contig2	32.04	31.33	32.8	14.26	13.67	13.93	6.77	7.45	9.97	2.14	3.79	4.79	6.71	6.3	8.96	1.92	1.91	3.19	34.06	23.75	32.17	12.06	9.44	10.3	gi|147767796|emb|CAN76054.1|/4.2e-53/hypothetical protein VITISV_036406 [Vitis vinifera]	gi|747076386|ref|XM_011086962.1|/0.0/PREDICTED: Sesamum indicum transcription factor bHLH144-like (LOC105167304), transcript variant X3, mRNA	sp|Q9ASX9|BH144_ARATH/1.4e-30/Transcription factor bHLH144 OS=Arabidopsis thaliana GN=BHLH144 PE=1 SV=1	NA	At1g29950/4.8e-30/[KT] LSE0107 A bHLH transcription factor	SM00353/0.0076/helix loop helix domain	NA
CL1421.Contig9	31.84	34.59	47.56	3.94	3.36	2.93	15.93	24.76	25.45	1.22	3.75	4.16	10.32	24.39	17.1	5	2.68	4.34	13.01	12.19	9.63	1.11	0.82	1.1	gi|747082015|ref|XP_011088308.1|/1.7e-168/PREDICTED: flavonol synthase/flavanone 3-hydroxylase-like [Sesamum indicum]	gi|747082014|ref|XM_011090006.1|/0.0/PREDICTED: Sesamum indicum flavonol synthase/flavanone 3-hydroxylase-like (LOC105169581), mRNA	sp|Q9C899|F6H2_ARATH/1.1e-48/Feruloyl CoA ortho-hydroxylase 2 OS=Arabidopsis thaliana GN=F6'H2 PE=1 SV=1	ppp:PHYPADRAFT_105399/3.0e-49/GA20ox2; gibberellin 20-oxidase; K05282 gibberellin 20-oxidase [EC:1.14.11.12]	At3g19000/3.3e-124/[QR] KOG0143 Iron/ascorbate family oxidoreductases	PS51471/13.643/Fe(2+) 2-oxoglutarate dioxygenase domain profile.	NA
CL15140.Contig3	31.15	41.54	43.31	6.68	6.79	7.12	14.82	17.2	19.17	2.04	3.93	4.9	7.61	11.29	11	4.16	3.28	3.31	37.1	27.79	32.12	11.1	12.7	9.3	gi|747070947|ref|XP_011082321.1|/1.0e-62/PREDICTED: uncharacterized protein LOC105165125 [Sesamum indicum]	gi|747070946|ref|XM_011084019.1|/0.0/PREDICTED: Sesamum indicum uncharacterized LOC105165125 (LOC105165125), mRNA	NA	NA	NA	PTHR34196/8.8E-53/--	NA
CL1032.Contig1	31.08	37.71	38.54	10.39	8.35	7.91	14.25	22.86	14.52	4.07	5.84	6.33	11.94	19.03	14.17	4.6	10.86	3.96	26.4	18.35	26.42	7.89	6.43	8.43	gi|747095950|ref|XP_011095873.1|/3.5e-189/PREDICTED: glucan endo-1,3-beta-glucosidase 5 [Sesamum indicum]	gi|747095949|ref|XM_011097571.1|/0.0/PREDICTED: Sesamum indicum glucan endo-1,3-beta-glucosidase 5 (LOC105175211), mRNA	sp|Q9M088|E135_ARATH/1.8e-103/Glucan endo-1,3-beta-glucosidase 5 OS=Arabidopsis thaliana GN=At4g31140 PE=1 SV=1	lja:Lj5g3v0553280.1/1.4e-106/Lj5g3v0553280.1; -; K19893 glucan endo-1,3-beta-glucosidase 5/6 [EC:3.2.1.39]	At4g17180/5.4e-163/[MVG] LSE0111 A beta-1, 3 glucanase	PF00332/2.5E-50/Glycosyl hydrolases family 17	NA
Unigene29399	30.62	46.54	33.92	9.09	4.66	5.13	143.64	271.69	132.43	1.08	4.78	3.66	81.54	73.97	101.4	2.8	1.82	17.12	26.89	26.91	23.22	9.09	5.57	7.64	gi|747046076|ref|XP_011097535.1|/1.3e-111/PREDICTED: glycine-rich cell wall structural protein 1.8-like [Sesamum indicum]	gi|747046075|ref|XM_011099233.1|/0.0/PREDICTED: Sesamum indicum glycine-rich cell wall structural protein 1.8-like (LOC105176432), mRNA	sp|P10496|GRP2_PHAVU/2.1e-78/Glycine-rich cell wall structural protein 1.8 OS=Phaseolus vulgaris PE=2 SV=1	aip:107619883/1.2e-60/formin-like protein 20; K02184 formin 2	At4g13340/8.0e-61/[M] LSE0601 A Pollen extensin-like protein (Pex)	PR01228/5.13E-6/Eggshell protein signature	NA
CL482.Contig7	30	33.9	39.04	5.1	6.58	7.21	27.19	24.45	21.83	1.46	4.17	5.63	14.22	6.75	23.13	2	2.45	4.46	27.5	11.73	33.2	6.59	6.63	7.69	gi|661885993|emb|CDP10610.1|/3.6e-91/unnamed protein product [Coffea canephora]	gi|747062568|ref|XM_011079500.1|/0.0/PREDICTED: Sesamum indicum protein YLS9 (LOC105161711), mRNA	sp|Q9LK03|PERK2_ARATH/2.5e-10/Proline-rich receptor-like protein kinase PERK2 OS=Arabidopsis thaliana GN=PERK2 PE=2 SV=3	mus:103982823/5.3e-08/proline-rich receptor-like protein kinase PERK9; K04733 interleukin-1 receptor-associated kinase 4 [EC:2.7.11.1]	At3g52470/2.9e-66/[V] LSE0414 A Harpin-induced protein involved in plant hypersensitive response and related proteins	PF03168/4.8E-12/Late embryogenesis abundant protein	NA
CL83.Contig1	29.53	35.8	31.01	3.39	3.13	4.54	12.25	23.57	24.91	2.34	3.17	4.25	7.78	12.35	9.34	4.43	6.36	3.32	17.84	18.76	24.11	6.93	7.75	3.97	gi|747106204|ref|XP_011101389.1|/1.8e-70/PREDICTED: uncharacterized protein LOC105179462 [Sesamum indicum]	NA	NA	adu:107485644/2.6e-22/signal peptide peptidase-like 2; K09597 signal peptide peptidase-like 2B [EC:3.4.23.-]	At1g29190_1/8.5e-41/[S] LSE0359 A Uncharacterized protein	PTHR33052/1.5E-60/--	NA
CL6203.Contig7	29.38	43.82	33.36	1.96	0.6	0.22	7.9	14.47	31.75	0.33	0.2	0.2	7.67	8.03	11	0.76	0	1.08	28.92	19.69	9.1	2.21	0	0.84	NA	NA	NA	NA	NA	NA	NA
CL13004.Contig1	27.81	45.29	17.12	1.65	0	0	16.52	16.46	20.13	0	0.23	0.92	9.28	9.92	23.97	0.22	0	1.67	17.98	18.65	7.38	1.05	0	0.73	gi|566176013|ref|XP_006381437.1|/1.2e-09/hypothetical protein POPTR_0006s12830g [Populus trichocarpa] >gi|550336140|gb|ERP59234.1| hypothetical protein POPTR_0006s12830g [Populus trichocarpa]	NA	NA	NA	NA	NA	NA
Unigene11903	27.77	26.59	32.13	8.05	4.22	3.31	25.87	29.65	29.1	2.43	9.61	10.28	22.29	19.47	19.89	9.46	7.86	6.99	8.69	16.19	7.42	2.26	1.69	2.39	gi|747078077|ref|XP_011086191.1|/2.7e-233/PREDICTED: 5'-adenylylsulfate reductase 3, chloroplastic-like [Sesamum indicum]	gi|747096466|ref|XM_011097854.1|/0.0/PREDICTED: Sesamum indicum 5&apos;-adenylylsulfate reductase 3, chloroplastic-like (LOC105175419), partial mRNA	sp|P92980|APR3_ARATH/2.0e-202/5'-adenylylsulfate reductase 3, chloroplastic OS=Arabidopsis thaliana GN=APR3 PE=2 SV=2	sind:105167991/4.4e-234/5'-adenylylsulfate reductase 3, chloroplastic-like; K05907 adenylyl-sulfate reductase (glutathione) [EC:1.8.4.9]	At4g21990_1/5.7e-148/[E] KOG0189 Phosphoadenosine phosphosulfate reductase	PTHR23293:SF11/7.1E-193/--	NA
Unigene16887	24.66	25.52	28.65	4.39	3.84	3.9	13	11.54	12.96	1.33	4.75	4.92	6.92	8.93	9.3	4.31	5.07	1.7	22.39	21.02	14.95	5.78	5.67	7.29	gi|747094524|ref|XP_011095102.1|/1.3e-247/PREDICTED: alanine--glyoxylate aminotransferase 2 homolog 3, mitochondrial [Sesamum indicum]	gi|747094523|ref|XM_011096800.1|/0.0/PREDICTED: Sesamum indicum alanine--glyoxylate aminotransferase 2 homolog 3, mitochondrial (LOC105174636), mRNA	sp|Q9SR86|AGT23_ARATH/2.2e-213/Alanine--glyoxylate aminotransferase 2 homolog 3, mitochondrial OS=Arabidopsis thaliana GN=At3g08860 PE=2 SV=1	sind:105174636/2.2e-248/alanine--glyoxylate aminotransferase 2 homolog 3, mitochondrial; K00827 alanine-glyoxylate transaminase / (R)-3-amino-2-methylpropionate-pyruvate transaminase [EC:2.6.1.44 2.6.1.40]	At3g08860/6.0e-213/[E] KOG1404 Alanine-glyoxylate aminotransferase AGT2	PTHR11986:SF66/0.0/--	NA
CL6532.Contig2	24.54	30.26	38.13	0.33	0	0	34.69	43.64	35.65	0	0	0.15	12.41	23.36	24.52	0.34	0	1.2	25.24	16.25	16.31	0.51	0.5	0	NA	NA	NA	NA	NA	NA	NA
CL4718.Contig2	24.29	27.03	26.43	6.35	3.27	2.11	8.79	11.84	14.76	0.14	1.75	1.91	6.22	6.74	9.92	2.47	1.59	3.02	26.19	18.72	15.69	7.2	4.51	5.04	gi|747086357|ref|XP_011090676.1|/6.0e-224/PREDICTED: uncharacterized protein LOC105171305 [Sesamum indicum]	gi|747086356|ref|XM_011092374.1|/0.0/PREDICTED: Sesamum indicum uncharacterized LOC105171305 (LOC105171305), mRNA	NA	NA	At3g22810/3.5e-176/[S] LSE0456 A Uncharacterized protein	PTHR31351/6.5E-304/--	NA
CL5658.Contig3	23.85	31.6	36.36	5.36	4.26	4.23	8.14	8.24	5.98	1.43	0.88	1.82	2.36	7.36	4.55	0.53	1.64	1.31	11.01	14.91	11.08	4.79	2.86	3.07	gi|747041067|ref|XP_011070677.1|/8.9e-181/PREDICTED: cytochrome P450 76C4-like [Sesamum indicum]	NA	sp|O64637|C76C2_ARATH/5.0e-97/Cytochrome P450 76C2 OS=Arabidopsis thaliana GN=CYP76C2 PE=2 SV=1	vvi:109124179/9.7e-141/7-ethoxycoumarin O-deethylase-like; K00512 steroid 17alpha-monooxygenase / 17alpha-hydroxyprogesterone deacetylase [EC:1.14.14.19 1.14.14.32]	At4g12300/1.1e-135/[Q] KOG0156 Cytochrome P450 CYP2 subfamily	PTHR24298:SF136/1.5E-258/--	NA
CL8753.Contig3	23.07	20.61	32.81	3.28	4.43	5.46	7.31	5.45	6.54	0.43	3.34	2.46	4.93	8.27	5.31	2.02	2.17	0.83	25.43	10.4	15.68	4.54	2.25	6.46	gi|255566995|ref|XP_002524480.1|/3.7e-240/PREDICTED: protein NRT1/ PTR FAMILY 6.2 [Ricinus communis] >gi|223536268|gb|EEF37920.1| oligopeptide transporter, putative [Ricinus communis]	gi|828325520|ref|XM_004508452.2|/0.0/PREDICTED: Cicer arietinum protein NRT1/ PTR FAMILY 6.2 (LOC101513969), mRNA	sp|Q9SZY4|PTR27_ARATH/5.0e-219/Protein NRT1/ PTR FAMILY 6.2 OS=Arabidopsis thaliana GN=NPF6.2 PE=1 SV=1	rcu:8275872/6.2e-241/protein NRT1/ PTR FAMILY 6.2; K14638 solute carrier family 15 (peptide/histidine transporter), member 3/4	At2g26690/3.0e-218/[E] KOG1237 H+/oligopeptide symporter	PTHR11654:SF85/0.0/--	biological_process:GO:0006857//oligopeptide transport;cellular_component:GO:0016021//integral component of membrane;molecular_function:GO:0005215//transporter activity;
CL2121.Contig5	22.79	31.94	20.63	7.95	5.28	4.29	38.89	35.87	38.33	2.34	4.51	5.04	13.66	17.98	20.83	8.69	4.1	2.24	19.06	28.46	4.41	4.43	1.26	3.78	gi|747094606|ref|XP_011095147.1|/1.1e-95/PREDICTED: uncharacterized protein LOC105174672 [Sesamum indicum]	gi|747094605|ref|XM_011096845.1|/0.0/PREDICTED: Sesamum indicum uncharacterized LOC105174672 (LOC105174672), mRNA	NA	NA	NA	PTHR31881:SF5/2.2E-126/--	NA
CL8753.Contig2	22.68	22.52	35.65	3.61	4.41	6.15	8.38	8.2	7.56	0.58	3.66	3.41	6.12	12.42	6.16	2.9	2.96	1.29	24.67	11.73	15.84	3.64	2.82	6.49	gi|255566995|ref|XP_002524480.1|/1.9e-241/PREDICTED: protein NRT1/ PTR FAMILY 6.2 [Ricinus communis] >gi|223536268|gb|EEF37920.1| oligopeptide transporter, putative [Ricinus communis]	gi|828325520|ref|XM_004508452.2|/0.0/PREDICTED: Cicer arietinum protein NRT1/ PTR FAMILY 6.2 (LOC101513969), mRNA	sp|Q9SZY4|PTR27_ARATH/3.3e-220/Protein NRT1/ PTR FAMILY 6.2 OS=Arabidopsis thaliana GN=NPF6.2 PE=1 SV=1	rcu:8275872/3.1e-242/protein NRT1/ PTR FAMILY 6.2; K14638 solute carrier family 15 (peptide/histidine transporter), member 3/4	At2g26690/1.9e-219/[E] KOG1237 H+/oligopeptide symporter	PF00854/2.5E-107/POT family	biological_process:GO:0006857//oligopeptide transport;cellular_component:GO:0016021//integral component of membrane;molecular_function:GO:0005215//transporter activity;
CL913.Contig11	22.52	31.58	36.07	2.88	4.53	4.27	21.94	18.24	24.48	1.71	6.62	8.26	11.4	17.54	24.46	3.17	4.59	2.32	19.33	13.55	12.08	5.01	3.95	3.93	gi|747094556|ref|XP_011095119.1|/8.3e-291/PREDICTED: probable serine/threonine-protein kinase WNK5 isoform X1 [Sesamum indicum]	gi|747094555|ref|XM_011096817.1|/0.0/PREDICTED: Sesamum indicum probable serine/threonine-protein kinase WNK5 (LOC105174649), transcript variant X1, mRNA	sp|Q9LVL5|WNK4_ARATH/5.7e-165/Probable serine/threonine-protein kinase WNK4 OS=Arabidopsis thaliana GN=WNK4 PE=1 SV=1	sind:105174649/1.4e-291/probable serine/threonine-protein kinase WNK5; K08867 WNK lysine deficient protein kinase [EC:2.7.11.1]	At5g58350/1.5e-164/[R] KOG0584 Serine/threonine protein kinase	PS50011/39.75/Protein kinase domain profile.	biological_process:GO:0016310//phosphorylation;molecular_function:GO:0016301//kinase activity;GO:0005488//binding;
CL9404.Contig3	22.49	16.1	7.38	2.61	0.83	0	4.82	18.42	8.95	0	0	0.85	10.11	2.58	8.1	0	0	1.1	17.68	5.96	5.81	0.32	0.51	0.28	gi|747042034|ref|XP_011076327.1|/1.7e-24/PREDICTED: non-specific lipid-transfer protein 2-like [Sesamum indicum]	NA	sp|Q43681|NLTP_VIGUN/4.9e-17/Probable non-specific lipid-transfer protein AKCS9 OS=Vigna unguiculata PE=2 SV=1	NA	At3g18280/4.3e-20/[I] LSE1540 A Lipid transfer protein type 2	NA	NA
CL160.Contig3	21.96	28.31	25.33	6.17	4.22	3.96	12.2	10.8	10.15	2	4.03	3.13	7.45	7.35	8.22	2.12	2.09	2.8	22.03	15	24.35	6.81	4.76	4.6	gi|747052593|ref|XP_011072422.1|/0.0e+00/PREDICTED: LOW QUALITY PROTEIN: homeobox-leucine zipper protein ATHB-15 [Sesamum indicum]	gi|747042826|ref|XM_011082214.1|/0.0/PREDICTED: Sesamum indicum homeobox-leucine zipper protein ATHB-15-like (LOC105163757), mRNA	sp|Q9ZU11|ATB15_ARATH/0.0e+00/Homeobox-leucine zipper protein ATHB-15 OS=Arabidopsis thaliana GN=ATHB-15 PE=1 SV=1	sind:105157678/0.0e+00/homeobox-leucine zipper protein ATHB-15; K09338 homeobox-leucine zipper protein	At1g52150/0.0e+00/[K] LSE0187 A Homeodomain protein, contains START domain	SM00234/9.1E-40/in StAR and phosphatidylcholine transfer protein	cellular_component:GO:0005634//nucleus;molecular_function:GO:0008289//lipid binding;GO:0003677//DNA binding;
CL3556.Contig8	21.52	17.77	23.76	7.48	8.13	8.81	8.91	6.46	6.81	2.09	4.25	4.34	9.07	6.59	7.91	3.11	4.1	5.08	18.16	19.28	18.22	7.57	7.04	9.38	gi|747070966|ref|XP_011082330.1|/0.0e+00/PREDICTED: CSC1-like protein At1g32090 [Sesamum indicum]	gi|747070965|ref|XM_011084028.1|/0.0/PREDICTED: Sesamum indicum CSC1-like protein At1g32090 (LOC105165133), mRNA	NA	rcu:8277981/1.7e-286/uncharacterized LOC8277981; K15601 lysine-specific demethylase 3 [EC:1.14.11.-]	At1g32090/0.0e+00/[R] KOG1134 Uncharacterized conserved protein	PF02714/2.8E-100/Calcium-dependent channel, 7TM region, putative phosphate	NA
CL882.Contig9	21.11	35.16	25.88	2.9	6.74	6.32	12.57	10.41	10.84	0.63	1.61	2.12	6.05	12.16	11.86	2.76	3.27	1.94	39.58	8.63	22.84	3.16	2.46	6.6	gi|747078886|ref|XP_011086621.1|/1.2e-250/PREDICTED: protein TRANSPARENT TESTA 12-like [Sesamum indicum]	gi|747078895|ref|XM_011088325.1|/0.0/PREDICTED: Sesamum indicum protein TRANSPARENT TESTA 12-like (LOC105168299), mRNA	sp|Q9LYT3|TT12_ARATH/5.5e-108/Protein TRANSPARENT TESTA 12 OS=Arabidopsis thaliana GN=TT12 PE=2 SV=1	sind:105168296/2.0e-251/protein TRANSPARENT TESTA 12-like; K03327 multidrug resistance protein, MATE family	At3g26590/3.3e-184/[R] KOG1347 Uncharacterized membrane protein, predicted efflux pump	PTHR11206/0.0/--	NA
CL1207.Contig1	20.75	28.47	23.95	3.55	1.66	1.59	25.8	31.99	20.1	0.85	1.25	2.03	16.93	11.84	23.12	0.98	0.37	5.03	11.11	16.35	17.47	4.4	2.24	0.87	gi|747097428|ref|XP_011096678.1|/1.5e-85/PREDICTED: homeobox-leucine zipper protein ATHB-14-like [Sesamum indicum]	gi|747097427|ref|XM_011098376.1|/0.0/PREDICTED: Sesamum indicum homeobox-leucine zipper protein ATHB-14-like (LOC105175788), mRNA	sp|O04291|ATB14_ARATH/9.1e-73/Homeobox-leucine zipper protein ATHB-14 OS=Arabidopsis thaliana GN=ATHB-14 PE=1 SV=1	sind:105175788/2.5e-86/homeobox-leucine zipper protein ATHB-14-like; K09338 homeobox-leucine zipper protein	At2g34710/2.4e-72/[K] LSE0187 A Homeodomain protein, contains START domain	PTHR24326:SF279/6.0E-70/--	NA
CL6441.Contig8	20.7	17.88	25.5	2.52	2.21	2.1	12.6	6.21	8.17	0.19	0.84	1.12	5.04	6.22	5.5	0.32	0.59	0.79	10.01	10.52	12.05	1.66	1.54	1.46	gi|747047847|ref|XP_011069909.1|/4.8e-257/PREDICTED: probable mitochondrial chaperone BCS1-B [Sesamum indicum]	gi|747047846|ref|XM_011071607.1|/0.0/PREDICTED: Sesamum indicum probable mitochondrial chaperone BCS1-B (LOC105155686), mRNA	sp|O78516|FTSH_GUITH/2.5e-09/ATP-dependent zinc metalloprotease FtsH OS=Guillardia theta GN=ftsH PE=3 SV=1	egr:104437375/2.9e-167/AAA-ATPase At5g57480; K08900 mitochondrial chaperone BCS1	At5g57480/2.7e-212/[O] KOG0743 AAA+-type ATPase	PTHR23070:SF17/8.4E-288/--	biological_process:GO:0034551//mitochondrial respiratory chain complex III assembly;cellular_component:GO:0005739//mitochondrion;molecular_function:GO:0005524//ATP binding;
Unigene12867	20.59	30.01	23.84	6.84	7.76	6.31	25.28	16.37	18.91	5.04	11.37	9.86	19.1	15.05	19.03	4.31	4.55	7.79	22.12	22.77	30.23	9.27	9.44	10.57	gi|747103408|ref|XP_011099896.1|/8.4e-129/PREDICTED: WUSCHEL-related homeobox 8 [Sesamum indicum]	gi|747103407|ref|XM_011101594.1|/0.0/PREDICTED: Sesamum indicum WUSCHEL-related homeobox 8 (LOC105178186), mRNA	sp|Q5QMM3|WOX8_ORYSJ/3.1e-81/WUSCHEL-related homeobox 8 OS=Oryza sativa subsp. japonica GN=WOX8 PE=2 SV=1	mdm:103400993/2.9e-58/WUSCHEL-related homeobox 8; K18490 homeobox protein OTX2	At4g35550/1.6e-71/[RK] LSE0438 A Predicted homeodomain transcription factor	PTHR24326/2.5E-52/--	NA
CL4744.Contig5	20.3	23.16	30.12	5.36	9.91	6.78	15.8	8.92	7.24	0.57	3.67	2.78	9.79	12.66	16.51	2.5	3.64	6.12	36.91	14.57	19.33	5.2	3.27	7.84	gi|747062527|ref|XP_011077779.1|/2.4e-53/PREDICTED: uncharacterized protein LOC105161694 [Sesamum indicum]	gi|747062526|ref|XM_011079477.1|/0.0/PREDICTED: Sesamum indicum uncharacterized LOC105161694 (LOC105161694), mRNA	NA	NA	NA	PTHR33264:SF5/1.6E-40/--	NA
CL6815.Contig2	20.26	19.49	14.75	5.15	0.85	1.89	6.13	3.47	5.45	0	0.28	0	3.57	5.48	7.2	0	0.26	0.76	14.51	17.11	7.78	0.96	0.93	0	gi|719965919|ref|XP_010257658.1|/2.0e-11/PREDICTED: uncharacterized protein LOC104597668 [Nelumbo nucifera] >gi|719965922|ref|XP_010257668.1| PREDICTED: uncharacterized protein LOC104597668 [Nelumbo nucifera] >gi|719965925|ref|XP_010257676.1| PREDICTED: uncharacterized protein LOC104597668 [Nelumbo nucifera] >gi|719965928|ref|XP_010257687.1| PREDICTED: uncharacterized protein LOC104597668 [Nelumb…	NA	NA	NA	NA	PTHR33474:SF6/1.0E-17/--	NA
CL497.Contig31	20.04	17.81	19.36	4.76	0.56	1.6	2.24	1.41	2.44	0	0.29	0.44	3.34	1.19	3.83	0.57	0.27	0.82	29.15	12.02	17.93	2.64	2.91	2.39	gi|747059989|ref|XP_011076401.1|/3.2e-249/PREDICTED: hexose carrier protein HEX6-like [Sesamum indicum] >gi|747059991|ref|XP_011076403.1| PREDICTED: hexose carrier protein HEX6-like [Sesamum indicum]	gi|747059992|ref|XM_011078102.1|/0.0/PREDICTED: Sesamum indicum hexose carrier protein HEX6-like (LOC105160631), mRNA	sp|Q07423|HEX6_RICCO/6.0e-214/Hexose carrier protein HEX6 OS=Ricinus communis GN=HEX6 PE=2 SV=1	ats:F775_15846/1.1e-125/Alpha,alpha-trehalose-phosphate synthase (UDP-forming) 1; K16055 trehalose 6-phosphate synthase/phosphatase [EC:2.4.1.15 3.1.3.12]	At5g61520/2.7e-168/[R] KOG0254 Predicted transporter (major facilitator superfamily)	PS50850/45.768/Major facilitator superfamily (MFS) profile.	biological_process:GO:0008643//carbohydrate transport;GO:0055085//transmembrane transport;GO:0055114//oxidation-reduction process;cellular_component:GO:0016021//integral component of membrane;molecular_function:GO:0032440//2-alkenal reductase [NAD(P)] activity;GO:0015293//symporter activity;GO:0022891//substrate-specific transmembrane transporter activity;
CL4078.Contig7	19.84	26.15	16.35	3.88	3.83	4.7	16.19	5.19	8.66	0.26	3.49	4.03	19.77	7.77	14.62	0.89	1.04	3.14	26.74	16.07	22.26	5.42	6.47	12.7	gi|747055221|ref|XP_011073848.1|/1.7e-59/PREDICTED: transcription factor bHLH93-like [Sesamum indicum]	gi|747055220|ref|XM_011075546.1|/0.0/PREDICTED: Sesamum indicum transcription factor bHLH93-like (LOC105158704), mRNA	sp|Q9LSL1|BH093_ARATH/2.9e-28/Transcription factor bHLH93 OS=Arabidopsis thaliana GN=BHLH93 PE=1 SV=1	thj:104812743/6.6e-12/transcription factor MYC2-like; K13422 transcription factor MYC2	At5g65640/7.7e-28/[KT] LSE0107 A bHLH transcription factor	PTHR31945/8.2E-48/--	molecular_function:GO:0046983//protein dimerization activity;
CL320.Contig9	19.57	16.44	23.03	5.73	6.14	6.52	6.4	6.67	7.21	1.94	3.18	4.04	6.2	5.25	7.67	2.2	3.4	2.31	19.52	11.33	16.65	6.52	7.2	7.36	gi|747056399|ref|XP_011074462.1|/1.1e-198/PREDICTED: uncharacterized protein LOC105159187 isoform X2 [Sesamum indicum]	gi|747056398|ref|XM_011076160.1|/0.0/PREDICTED: Sesamum indicum uncharacterized LOC105159187 (LOC105159187), transcript variant X3, mRNA	sp|Q9FMP8|RGAP6_ARATH/3.2e-07/Rho GTPase-activating protein 6 OS=Arabidopsis thaliana GN=ROPGAP6 PE=2 SV=1	adu:107471687/3.9e-13/cytochrome P450 704B1; K20495 long-chain fatty acid omega-monooxygenase [EC:1.14.13.205]	At5g42690/2.3e-137/[S] TWOG0168 Uncharacterized protein	PF04784/5.2E-34/Protein of unknown function, DUF547	NA
CL9824.Contig3	19.45	24.13	25.46	1.72	0.2	0.54	9.46	12.41	15.52	0.17	0.58	0.58	9.42	7.52	8.19	0.37	0.09	1.45	16.04	11.85	15.82	0.89	0.96	0.53	gi|787592916|gb|AKA27885.1|/4.2e-94/WRKY protein [Salvia miltiorrhiza]	gi|747105280|ref|XM_011102611.1|/0.0/PREDICTED: Sesamum indicum probable WRKY transcription factor 13 (LOC105179027), mRNA	sp|Q9SVB7|WRK13_ARATH/1.4e-52/Probable WRKY transcription factor 13 OS=Arabidopsis thaliana GN=WRKY13 PE=2 SV=1	sind:105163923/1.2e-25/probable WRKY transcription factor 26; K13424 WRKY transcription factor 33	At4g39410/3.8e-52/[KT] LSE0036 A WRKY superfamily transcription factors	PS50811/29.344/WRKY domain profile.	molecular_function:GO:0003677//DNA binding;
CL671.Contig1	19.3	25.04	25.53	9.28	6.93	5.78	17.62	22.85	23.63	4.39	7.92	6.31	12.54	14.26	11.89	8.52	7.12	4.73	27.61	19.89	24.19	13.13	7.13	8.52	gi|747060751|ref|XP_011076816.1|/3.8e-58/PREDICTED: RING-H2 finger protein ATL74-like [Sesamum indicum]	gi|747060750|ref|XM_011078514.1|/0.0/PREDICTED: Sesamum indicum RING-H2 finger protein ATL74-like (LOC105160968), mRNA	sp|Q9LZV8|ATL74_ARATH/2.6e-41/RING-H2 finger protein ATL74 OS=Arabidopsis thaliana GN=ATL74 PE=2 SV=1	sly:101255204/2.8e-54/RING-H2 finger protein ATL74-like; K19040 E3 ubiquitin-protein ligase ATL10/75/76/77/78 [EC:2.3.2.27]	At5g01880/7.0e-41/[O] KOG0800 FOG: Predicted E3 ubiquitin ligase	PTHR14155:SF74/3.7E-48/--	NA
Unigene31956	19.21	18.83	25.55	8.73	7.04	6.5	11.89	12.21	18.08	1	3.97	4.1	18.09	3.42	24.12	2.41	1.97	4.97	8.96	20.63	19.13	3.44	4.75	6.03	gi|661898148|emb|CDO98115.1|/1.6e-128/unnamed protein product [Coffea canephora]	gi|747052271|ref|XM_011073948.1|/0.0/PREDICTED: Sesamum indicum acyl-protein thioesterase 1 homolog 1 (LOC105157540), mRNA	NA	sot:102590910/6.0e-126/acyl-protein thioesterase 2-like; K06130 lysophospholipase II [EC:3.1.1.5]	At3g15650/6.5e-111/[I] KOG2112 Lysophospholipase	PTHR10655:SF34/1.9E-171/--	molecular_function:GO:0016787//hydrolase activity;
CL160.Contig1	18.99	23.08	18.86	6.73	3.51	4.05	9.33	9.77	8.21	1.4	2.41	1.98	6.06	6.43	7.38	2.45	1.76	2.24	16.47	18.17	16.66	6.95	3.82	5.16	gi|747052593|ref|XP_011072422.1|/0.0e+00/PREDICTED: LOW QUALITY PROTEIN: homeobox-leucine zipper protein ATHB-15 [Sesamum indicum]	gi|747052592|ref|XM_011074120.1|/0.0/PREDICTED: Sesamum indicum homeobox-leucine zipper protein ATHB-15 (LOC105157678), mRNA	sp|Q9ZU11|ATB15_ARATH/0.0e+00/Homeobox-leucine zipper protein ATHB-15 OS=Arabidopsis thaliana GN=ATHB-15 PE=1 SV=1	sind:105157678/0.0e+00/homeobox-leucine zipper protein ATHB-15; K09338 homeobox-leucine zipper protein	At1g52150/0.0e+00/[K] LSE0187 A Homeodomain protein, contains START domain	PF08670/1.6E-51/MEKHLA domain	NA
CL15166.Contig2	18.88	18.34	20.13	6.72	3.58	5.2	29.96	40.92	39.47	4.28	10.73	9.48	20.28	22.57	29.17	4.27	12.42	5.16	13.29	11.12	11.31	4.34	2.89	2.97	gi|747052623|ref|XP_011072438.1|/3.0e-104/PREDICTED: auxin-responsive protein IAA26 [Sesamum indicum]	gi|747052622|ref|XM_011074136.1|/0.0/PREDICTED: Sesamum indicum auxin-responsive protein IAA26 (LOC105157692), mRNA	sp|Q8LAL2|IAA26_ARATH/1.9e-61/Auxin-responsive protein IAA26 OS=Arabidopsis thaliana GN=IAA26 PE=1 SV=2	sind:105157692/4.9e-105/auxin-responsive protein IAA26; K14484 auxin-responsive protein IAA	At3g16500/5.1e-61/[TR] LSE0302 A Auxin-inducible protein	PF02309/2.0E-69/AUX/IAA family	NA
CL6441.Contig5	18.75	16.98	23.55	1.38	1.25	1.43	17.05	9	9.85	0.1	0.36	1.15	6.68	9.02	9.35	0.34	0.65	0.67	7.06	7.28	10.32	0.61	0.6	0.49	gi|661893164|emb|CDP02973.1|/3.2e-224/unnamed protein product [Coffea canephora]	gi|747065339|ref|XM_011081001.1|/0.0/PREDICTED: Sesamum indicum probable mitochondrial chaperone BCS1-B (LOC105162847), mRNA	sp|Q9FPQ6|GP1_CHLRE/3.3e-09/Vegetative cell wall protein gp1 OS=Chlamydomonas reinhardtii GN=GP1 PE=1 SV=1	egr:104437375/5.0e-167/AAA-ATPase At5g57480; K08900 mitochondrial chaperone BCS1	At5g57480/3.7e-201/[O] KOG0743 AAA+-type ATPase	PTHR23070/3.5E-275/--	biological_process:GO:0034551//mitochondrial respiratory chain complex III assembly;cellular_component:GO:0005739//mitochondrion;molecular_function:GO:0005524//ATP binding;
CL1207.Contig6	18.74	21.27	15.35	7.71	3.78	4.12	5.93	6.15	4.93	1.22	2.73	2.49	4.12	3.9	6.33	0.83	1.22	1.55	12.88	13.3	18.92	6.17	4.24	5.58	gi|747097428|ref|XP_011096678.1|/0.0e+00/PREDICTED: homeobox-leucine zipper protein ATHB-14-like [Sesamum indicum]	gi|747076283|ref|XM_011086905.1|/0.0/PREDICTED: Sesamum indicum homeobox-leucine zipper protein ATHB-14-like (LOC105167264), mRNA	sp|O04291|ATB14_ARATH/0.0e+00/Homeobox-leucine zipper protein ATHB-14 OS=Arabidopsis thaliana GN=ATHB-14 PE=1 SV=1	sind:105175788/0.0e+00/homeobox-leucine zipper protein ATHB-14-like; K09338 homeobox-leucine zipper protein	At2g34710/0.0e+00/[K] LSE0187 A Homeodomain protein, contains START domain	PS50848/25.314/START domain profile.	NA
CL4718.Contig5	18.5	30.33	23.74	7.7	2.23	3.45	7.83	9.6	10.59	0.39	2	1.16	8.44	5.57	9.72	1.32	0.9	3.46	21.24	21.17	13.99	4.55	3.72	3.63	gi|747086357|ref|XP_011090676.1|/5.9e-224/PREDICTED: uncharacterized protein LOC105171305 [Sesamum indicum]	gi|747086356|ref|XM_011092374.1|/0.0/PREDICTED: Sesamum indicum uncharacterized LOC105171305 (LOC105171305), mRNA	NA	NA	At3g22810/3.4e-176/[S] LSE0456 A Uncharacterized protein	PTHR31351/6.5E-304/--	NA
CL6315.Contig1	18.34	23.9	19.25	4.67	3.09	3.65	10.96	11.09	10.35	0.86	2.04	1.76	8.96	8.81	10.45	2.99	1.48	2.66	13.48	12.11	14.72	3.59	4.19	3.84	gi|747059784|ref|XP_011076290.1|/1.4e-232/PREDICTED: uncharacterized protein LOC105160556 [Sesamum indicum]	gi|848905651|ref|XM_012996802.1|/0.0/PREDICTED: Erythranthe guttatus uncharacterized LOC105971879 (LOC105971879), mRNA	NA	bna:106425271/4.3e-49/phosphatidylinositol-3-phosphatase myotubularin-2-like; K18081 myotubularin-related protein 1/2 [EC:3.1.3.64 3.1.3.95]	NA	PF05003/2.3E-31/Protein of unknown function (DUF668)	NA
CL12719.Contig1	17.63	29.03	13.92	1.78	0	0	8.6	8.33	4.32	0	0	0	4.47	1.44	7.81	0.24	0.23	0.68	13.4	11.4	9.95	1.14	0.55	0.27	gi|747040981|ref|XP_011070045.1|/1.5e-20/PREDICTED: uncharacterized protein LOC105155776 isoform X3 [Sesamum indicum]	gi|747040980|ref|XM_011071743.1|/0.0/PREDICTED: Sesamum indicum uncharacterized LOC105155776 (LOC105155776), transcript variant X3, mRNA	NA	NA	NA	PTHR33601/1.9E-20/--	NA
CL882.Contig10	17.59	36.95	24.82	2.61	4	4.05	18.62	15.54	17.23	0.39	2.97	1.71	9.71	18.77	15.75	3.91	3.79	2.13	43.35	6.38	20.37	3.26	2.39	4.07	gi|747078884|ref|XP_011086620.1|/1.0e-160/PREDICTED: protein TRANSPARENT TESTA 12-like [Sesamum indicum]	gi|747078883|ref|XM_011088318.1|/0.0/PREDICTED: Sesamum indicum protein TRANSPARENT TESTA 12-like (LOC105168295), mRNA	sp|Q9LYT3|TT12_ARATH/7.4e-61/Protein TRANSPARENT TESTA 12 OS=Arabidopsis thaliana GN=TT12 PE=2 SV=1	sind:105168296/6.4e-145/protein TRANSPARENT TESTA 12-like; K03327 multidrug resistance protein, MATE family	At3g26590/1.7e-117/[R] KOG1347 Uncharacterized membrane protein, predicted efflux pump	PTHR11206:SF79/5.7E-200/--	NA
Unigene31464	17.3	31.52	26.75	4.12	4.49	5.61	16.72	17.77	16.3	0.43	3.44	3.11	11.04	18.85	15.53	3.27	3.67	1.6	41.31	6.95	21.3	3.17	1.6	4.1	gi|747078884|ref|XP_011086620.1|/4.3e-253/PREDICTED: protein TRANSPARENT TESTA 12-like [Sesamum indicum]	gi|747078883|ref|XM_011088318.1|/0.0/PREDICTED: Sesamum indicum protein TRANSPARENT TESTA 12-like (LOC105168295), mRNA	sp|Q9LYT3|TT12_ARATH/1.1e-108/Protein TRANSPARENT TESTA 12 OS=Arabidopsis thaliana GN=TT12 PE=2 SV=1	sind:105168296/1.5e-232/protein TRANSPARENT TESTA 12-like; K03327 multidrug resistance protein, MATE family	At3g26590/2.0e-186/[R] KOG1347 Uncharacterized membrane protein, predicted efflux pump	PTHR11206/0.0/--	NA
CL160.Contig17	16.88	17.59	22.23	3.93	1.95	3.1	8.86	11.85	7.92	0.8	2.65	2.61	5.15	6.23	6.5	1.44	1.09	1.43	18.21	8.94	15.51	2.95	5.74	2.37	gi|743906666|ref|XP_011046759.1|/0.0e+00/PREDICTED: homeobox-leucine zipper protein ATHB-15 [Populus euphratica]	gi|747042826|ref|XM_011082214.1|/0.0/PREDICTED: Sesamum indicum homeobox-leucine zipper protein ATHB-15-like (LOC105163757), mRNA	sp|Q6AST1|HOX32_ORYSJ/0.0e+00/Homeobox-leucine zipper protein HOX32 OS=Oryza sativa subsp. japonica GN=HOX32 PE=2 SV=1	pop:POPTR_0001s18930g/0.0e+00/POPTRDRAFT_797557; homeobox-leucine zipper family protein; K09338 homeobox-leucine zipper protein	At1g52150/4.8e-255/[K] LSE0187 A Homeodomain protein, contains START domain	PF01852/2.2E-52/START domain	cellular_component:GO:0005634//nucleus;molecular_function:GO:0008289//lipid binding;GO:0003677//DNA binding;
CL9128.Contig2	16	23.35	22.68	6.61	5.02	4.89	10.05	7.96	7.22	1.81	3.86	3.72	8.09	6.15	10.17	2.35	2.62	2.25	19.4	12.73	13.94	6.1	4.89	5.98	gi|747102853|ref|XP_011099604.1|/2.4e-303/PREDICTED: scarecrow-like protein 4 [Sesamum indicum]	gi|747102852|ref|XM_011101302.1|/0.0/PREDICTED: Sesamum indicum scarecrow-like protein 4 (LOC105177983), mRNA	sp|Q9FL03|SCL4_ARATH/1.3e-190/Scarecrow-like protein 4 OS=Arabidopsis thaliana GN=SCL4 PE=2 SV=1	ath:AT3G03450/4.9e-52/RGL2; RGA-like 2; K14494 DELLA protein	At5g66770/3.5e-190/[TK] LSE0487 A Gibberellin response modulator/Predicted transcription factor	PS50985/58.361/GRAS family profile.	biological_process:GO:0006355//regulation of transcription, DNA-templated;
CL320.Contig2	15.95	12.17	15.63	4.72	4.65	3.95	7.05	6.05	6.3	1.56	3.45	3.11	4.29	4.79	6.26	2.16	3.52	2.62	14.27	8.52	12.51	4.19	5.42	4.94	gi|747056395|ref|XP_011074460.1|/1.2e-144/PREDICTED: uncharacterized protein LOC105159187 isoform X1 [Sesamum indicum] >gi|747056397|ref|XP_011074461.1| PREDICTED: uncharacterized protein LOC105159187 isoform X1 [Sesamum indicum]	gi|747056398|ref|XM_011076160.1|/0.0/PREDICTED: Sesamum indicum uncharacterized LOC105159187 (LOC105159187), transcript variant X3, mRNA	sp|Q9FMP8|RGAP6_ARATH/7.3e-07/Rho GTPase-activating protein 6 OS=Arabidopsis thaliana GN=ROPGAP6 PE=2 SV=1	adu:107471687/3.1e-13/cytochrome P450 704B1; K20495 long-chain fatty acid omega-monooxygenase [EC:1.14.13.205]	At5g42690/4.6e-101/[S] TWOG0168 Uncharacterized protein	PTHR23054/3.2E-198/--	NA
CL15166.Contig4	15.86	19.31	21.89	5.67	3.76	4.18	29.64	38.79	37.8	4.86	9.97	10.05	19.96	19.95	29.49	5.39	7.7	5.7	15.77	10.52	12.02	6.07	3.08	3.73	gi|747052623|ref|XP_011072438.1|/2.1e-102/PREDICTED: auxin-responsive protein IAA26 [Sesamum indicum]	gi|747052622|ref|XM_011074136.1|/0.0/PREDICTED: Sesamum indicum auxin-responsive protein IAA26 (LOC105157692), mRNA	sp|Q8LAL2|IAA26_ARATH/1.4e-59/Auxin-responsive protein IAA26 OS=Arabidopsis thaliana GN=IAA26 PE=1 SV=2	sind:105157692/3.5e-103/auxin-responsive protein IAA26; K14484 auxin-responsive protein IAA	At3g16500/3.7e-59/[TR] LSE0302 A Auxin-inducible protein	PF02309/7.8E-69/AUX/IAA family	NA
CL15166.Contig3	15.76	19.23	19.68	6.09	4.49	3.92	13.25	19.73	18.93	1.94	5.31	4.6	10.21	9.64	15.84	2.37	4.61	2.72	14.22	12.55	12.06	5.55	3.1	2.32	gi|747043051|ref|XP_011081633.1|/7.7e-100/PREDICTED: auxin-responsive protein IAA26-like [Sesamum indicum]	gi|747052622|ref|XM_011074136.1|/0.0/PREDICTED: Sesamum indicum auxin-responsive protein IAA26 (LOC105157692), mRNA	sp|Q8LAL2|IAA26_ARATH/2.7e-58/Auxin-responsive protein IAA26 OS=Arabidopsis thaliana GN=IAA26 PE=1 SV=2	sind:105164633/1.3e-100/auxin-responsive protein IAA26-like; K14484 auxin-responsive protein IAA	At3g16500/7.1e-58/[TR] LSE0302 A Auxin-inducible protein	PTHR31734:SF2/5.9E-126/--	NA
CL599.Contig4	15.13	12.43	18.51	1.05	0.73	0.78	10.07	9.31	13.45	0	0.2	0.4	7.43	9.31	10.31	0.58	0	1.32	12.43	11.86	10.58	1.72	0.55	0.98	gi|566174279|ref|XP_002307965.2|/8.1e-10/hypothetical protein POPTR_0006s03510g [Populus trichocarpa] >gi|550335376|gb|EEE91488.2| hypothetical protein POPTR_0006s03510g [Populus trichocarpa]	gi|147788941|emb|AM433556.2|/0.0/Vitis vinifera contig VV78X065147.14, whole genome shotgun sequence	NA	NA	NA	PTHR34545:SF3/3.6E-23/--	NA
CL14872.Contig5	14.65	21.01	29.57	6.71	5.38	6.05	25.76	24.13	25.16	4.98	13.7	12.61	13.06	17.23	14.58	8.99	8.46	6.29	23.71	17.77	21.07	10.5	4.32	8.89	gi|697161492|ref|XP_009589526.1|/2.7e-117/PREDICTED: putative DNA-binding protein ESCAROLA [Nicotiana tomentosiformis]	gi|357154743|ref|XM_003576839.1|/0.0/PREDICTED: Brachypodium distachyon AT-hook motif nuclear-localized protein 19-like (LOC100829943), mRNA	sp|Q9S7C9|ESCA_ARATH/2.5e-65/Putative DNA-binding protein ESCAROLA OS=Arabidopsis thaliana GN=ESC PE=2 SV=1	NA	At3g04570/6.0e-90/[S] LSE0374 A Uncharacterized	PTHR31100/1.4E-165/--	NA
CL5355.Contig8	14.44	11.74	12.8	5.57	4.54	5.53	8.55	7.63	7.3	1.55	4.94	5.83	7.07	6.34	7.92	2.01	2.31	3.02	12.95	10.93	11.4	5.45	4.02	6.82	gi|747046650|ref|XP_011100648.1|/0.0e+00/PREDICTED: type I inositol 1,4,5-trisphosphate 5-phosphatase 1-like isoform X2 [Sesamum indicum]	gi|848876991|ref|XM_012983489.1|/0.0/PREDICTED: Erythranthe guttatus type I inositol 1,4,5-trisphosphate 5-phosphatase 1-like (LOC105959400), transcript variant X2, mRNA	sp|Q84MA2|IP5P1_ARATH/1.3e-151/Type I inositol 1,4,5-trisphosphate 5-phosphatase 1 OS=Arabidopsis thaliana GN=IP5P1 PE=1 SV=2	mtr:MTR_1g097690/4.1e-185/type I inositol-1,4,5-trisphosphate 5-phosphatase; K20279 synaptojanin [EC:3.1.3.36]	At1g71710/4.8e-201/[U] KOG0565 Inositol polyphosphate 5-phosphatase and related proteins	PTHR11200:SF128/2.9E-250/--	NA
CL3910.Contig4	14.41	16.26	14.87	5.71	2.83	2.21	10.87	6.7	6.07	0.49	1.42	1.7	4.12	4.55	8.61	0.45	0.22	2.28	8.8	7.84	6.94	2.12	1.81	2.63	gi|747084543|ref|XP_011089687.1|/0.0e+00/PREDICTED: BTB/POZ domain-containing protein At5g48800-like isoform X2 [Sesamum indicum] >gi|747084545|ref|XP_011089688.1| PREDICTED: BTB/POZ domain-containing protein At5g48800-like isoform X2 [Sesamum indicum]	gi|747084546|ref|XM_011091387.1|/0.0/PREDICTED: Sesamum indicum BTB/POZ domain-containing protein At5g48800-like (LOC105170567), transcript variant X4, mRNA	sp|Q9FKB6|Y5880_ARATH/8.6e-255/BTB/POZ domain-containing protein At5g48800 OS=Arabidopsis thaliana GN=At5g48800 PE=2 SV=1	ats:F775_16894/3.5e-30/BTB/POZ domain-containing protein; K10523 speckle-type POZ protein	At5g48800/2.3e-254/[T] LSE1207 A Photoreceptor NPH1 (nonphototropic hypocotyl 1)-interacting protein	PTHR32370:SF21/0.0/--	NA
CL2904.Contig3	13.8	25.77	17.96	5.37	3.61	4.37	12.58	14.25	15.82	1.17	4.95	6.01	9.91	7.16	9.99	3.68	4.84	4.06	21.71	14.02	14.77	6.71	6.77	4.9	gi|29839377|sp|Q8W013.1|COMT1_CATRO/4.6e-182/RecName: Full=Caffeic acid 3-O-methyltransferase; Short=CAOMT; Short=COMT; AltName: Full=S-adenosysl-L-methionine:caffeic acid 3-O-methyltransferase >gi|18025321|gb|AAK20170.1| caffeic acid O-methyltransferase [Catharanthus roseus]	gi|747059048|ref|XM_011077584.1|/0.0/PREDICTED: Sesamum indicum caffeic acid 3-O-methyltransferase 1-like (LOC105160270), mRNA	sp|Q8W013|COMT1_CATRO/4.0e-184/Caffeic acid 3-O-methyltransferase OS=Catharanthus roseus GN=COMT1 PE=2 SV=1	vvi:100854172/6.8e-171/caffeic acid 3-O-methyltransferase; K13066 caffeic acid 3-O-methyltransferase [EC:2.1.1.68]	At5g54160/1.6e-158/[R] KOG3178 Hydroxyindole-O-methyltransferase and related SAM-dependent methyltransferases	PTHR11746/6.7E-230/--	biological_process:GO:0009809//lignin biosynthetic process;GO:0032259//methylation;molecular_function:GO:0047763//caffeate O-methyltransferase activity;GO:0046983//protein dimerization activity;
Unigene24788	13.45	8.89	23.33	0.85	0.96	1.43	4	9.77	5.96	0.1	0.58	0.58	2.71	10.4	2.58	0.34	0.11	0.11	24.43	4.99	11.79	0.13	0.64	0.25	gi|747053876|ref|XP_011073119.1|/2.3e-69/PREDICTED: CASP-like protein 1F1 [Sesamum indicum]	gi|663673455|emb|HG975449.1|/0.0/Solanum pennellii chromosome ch10, complete genome	sp|A7PHN8|CSPL4_VITVI/7.3e-53/CASP-like protein VIT_17s0000g00560 OS=Vitis vinifera GN=VIT_17s0000g00560 PE=2 SV=2	NA	NA	PTHR11615:SF157/1.1E-77/--	NA
CL1919.Contig5	13.19	17.4	16.57	3.79	3.4	4.39	10.35	8.47	11.68	0.6	3.07	1.82	5.58	4.46	9.41	2.11	1.17	3.22	8.95	9.55	10.49	4.8	5.16	3.14	gi|747081874|ref|XP_011088233.1|/5.2e-178/PREDICTED: filament-like plant protein 7 [Sesamum indicum]	gi|723665265|ref|XM_004230716.2|/0.0/PREDICTED: Solanum lycopersicum filament-like plant protein 7 (LOC101259681), mRNA	sp|Q9SLN1|FPP7_ARATH/3.9e-67/Filament-like plant protein 7 OS=Arabidopsis thaliana GN=FPP7 PE=3 SV=2	sot:102585808/3.9e-155/filament-like plant protein 7; K10352 myosin heavy chain	YDL058w/2.5e-12/[U] KOG0946 ER-Golgi vesicle-tethering protein p115	PTHR31580:SF8/1.9E-209/--	NA
CL6315.Contig4	13.19	17.08	15.48	2.07	3.52	2.13	4.16	3.67	4.7	0.51	0.7	1.11	3.2	4.92	4.66	1.08	0.79	0.62	8.76	7.51	8.79	3.62	2.22	3.56	gi|747059784|ref|XP_011076290.1|/1.3e-232/PREDICTED: uncharacterized protein LOC105160556 [Sesamum indicum]	gi|848905651|ref|XM_012996802.1|/0.0/PREDICTED: Erythranthe guttatus uncharacterized LOC105971879 (LOC105971879), mRNA	NA	bna:106425271/4.0e-49/phosphatidylinositol-3-phosphatase myotubularin-2-like; K18081 myotubularin-related protein 1/2 [EC:3.1.3.64 3.1.3.95]	NA	PF05003/2.2E-31/Protein of unknown function (DUF668)	NA
CL13026.Contig2	12.95	14.14	23.46	1.3	0.64	0	9.88	7.91	6.39	0.97	0.74	0.5	6.26	9.74	4.21	0.92	0.52	1.75	21.06	13.29	19.86	2.91	0.79	1.41	gi|747107119|ref|XP_011101863.1|/2.5e-68/PREDICTED: probable WRKY transcription factor 12 [Sesamum indicum]	gi|747107118|ref|XM_011103561.1|/0.0/PREDICTED: Sesamum indicum probable WRKY transcription factor 12 (LOC105179902), mRNA	sp|Q93WY4|WRK12_ARATH/1.5e-58/Probable WRKY transcription factor 12 OS=Arabidopsis thaliana GN=WRKY12 PE=2 SV=1	sita:101773177/8.7e-27/probable WRKY transcription factor 34; K18835 WRKY transcription factor 2	At4g39410/8.4e-37/[KT] LSE0036 A WRKY superfamily transcription factors	NA	biological_process:GO:0006355//regulation of transcription, DNA-templated;molecular_function:GO:0043565//sequence-specific DNA binding;GO:0003700//transcription factor activity, sequence-specific DNA binding;
CL5608.Contig1	12.94	27.75	13.76	3.09	2.87	1.94	11.04	8.44	10.86	0.27	0.44	0.44	3.76	8.16	6.83	0.84	0.06	2.02	24.6	13.88	5.36	1.51	0.55	2.12	gi|747062750|ref|XP_011077901.1|/8.5e-245/PREDICTED: sodium transporter HKT1-like [Sesamum indicum]	gi|747062749|ref|XM_011079599.1|/0.0/PREDICTED: Sesamum indicum sodium transporter HKT1-like (LOC105161786), mRNA	sp|Q6H501|HKT6_ORYSJ/6.2e-137/Probable cation transporter HKT6 OS=Oryza sativa subsp. japonica GN=HKT6 PE=2 SV=1	NA	At4g10310/6.6e-109/[P] KOG1341 Na+/K+ transporter	PF02386/2.4E-31/Cation transport protein	NA
CL13413.Contig1	12.81	15.8	19.8	0.81	1.58	1.31	12.29	14.83	5.97	0.61	0.93	1.76	5.21	11.54	9.17	1.79	1.45	2.15	11.11	6.67	8.76	1.29	0.19	0.41	gi|225456930|ref|XP_002281358.1|/6.2e-54/PREDICTED: protein LATERAL ORGAN BOUNDARIES [Vitis vinifera] >gi|731425046|ref|XP_010663111.1| PREDICTED: protein LATERAL ORGAN BOUNDARIES [Vitis vinifera] >gi|731425048|ref|XP_010663112.1| PREDICTED: protein LATERAL ORGAN BOUNDARIES [Vitis vinifera] >gi|731425050|ref|XP_010663113.1| PREDICTED: protein LATERAL ORGAN BOUNDARIES [Vitis vinifera]	gi|703146513|ref|XM_010110517.1|/0.0/Morus notabilis hypothetical protein partial mRNA	sp|Q9FML4|LOB_ARATH/1.4e-48/Protein LATERAL ORGAN BOUNDARIES OS=Arabidopsis thaliana GN=LOB PE=2 SV=1	gra:105771741/1.0e-30/LOB domain-containing protein 16-like; K13944	At5g63090/3.8e-48/[R] LSE0040 A Lateral organ boundaries domain (LOB)	PTHR31301:SF25/4.1E-87/--	NA
Unigene36600	12.79	20.16	15.23	4.95	5.1	4.46	32.98	27.05	25.46	2.78	3.82	4.78	25.08	11.68	38.26	2.37	3.42	4.71	8.05	7.85	8.18	2.61	2.08	3.36	gi|747083816|ref|XP_011089288.1|/0.0e+00/PREDICTED: auxin response factor 18-like isoform X2 [Sesamum indicum]	gi|747083815|ref|XM_011090986.1|/0.0/PREDICTED: Sesamum indicum auxin response factor 18-like (LOC105170291), transcript variant X2, mRNA	sp|Q653H7|ARFR_ORYSJ/3.4e-231/Auxin response factor 18 OS=Oryza sativa subsp. japonica GN=ARF18 PE=2 SV=1	spen:107011491/2.8e-71/auxin response factor 3; K14486 auxin response factor	At2g28350/2.3e-221/[TK] LSE0284 A Auxin response transcription factor	PTHR31384/0.0/--	NA
Unigene39176	12.44	8.72	13.46	3.17	0.15	0.43	3.26	2.52	3.14	0	0.13	0.64	3.08	1.81	3.98	0.38	0.12	0.12	8.56	10.4	9.38	1.49	1.73	1.13	gi|747059961|ref|XP_011076386.1|/1.2e-115/PREDICTED: leucine-rich repeat receptor-like protein kinase TDR [Sesamum indicum]	NA	sp|Q9FII5|TDR_ARATH/1.7e-56/Leucine-rich repeat receptor-like protein kinase TDR OS=Arabidopsis thaliana GN=TDR PE=1 SV=1	gmx:732625/2.9e-32/CLV1B, NTS1; receptor protein kinase-like protein; K00924	At5g61480/4.5e-56/[T] LSE0002 A Receptor protein kinase containing LRR repeats	PTHR27000:SF1/1.4E-81/--	NA
CL12387.Contig2	12	20.61	9.52	0.71	0	0.08	12.31	11.7	17.13	0.12	0.07	0.27	7.41	7.9	13.94	0.39	0	0.64	11.18	7.99	3.03	0.08	0.08	0.07	gi|661887841|emb|CDP08574.1|/8.4e-138/unnamed protein product [Coffea canephora]	NA	sp|Q70PR7|VINSY_RAUSE/3.5e-94/Vinorine synthase OS=Rauvolfia serpentina GN=ACT PE=1 SV=2	sind:105172239/1.6e-110/vinorine synthase-like; K13065 shikimate O-hydroxycinnamoyltransferase [EC:2.3.1.133]	At3g26040/5.4e-81/[RQ] LSE0272 A Predicted acetyl-CoA:benzylalcohol acetyltranferase	PTHR31623:SF3/1.2E-170/--	NA
CL8390.Contig3	11.87	16.87	14.29	4	1.94	1.73	8.81	8.76	7.61	0.41	1.24	1.52	7.43	6.87	8.74	0.81	0.85	1.63	10.29	8.8	11.01	2.05	1.52	2.55	gi|747071873|ref|XP_011082828.1|/0.0e+00/PREDICTED: leucine-rich repeat receptor-like serine/threonine-protein kinase At1g17230 [Sesamum indicum]	gi|747071872|ref|XM_011084526.1|/0.0/PREDICTED: Sesamum indicum leucine-rich repeat receptor-like serine/threonine-protein kinase At1g17230 (LOC105165499), mRNA	sp|Q9SHI2|Y1723_ARATH/0.0e+00/Leucine-rich repeat receptor-like serine/threonine-protein kinase At1g17230 OS=Arabidopsis thaliana GN=At1g17230 PE=2 SV=2	mtr:MTR_5g045910/1.2e-205/LRR receptor-like kinase family protein; K17422 large subunit ribosomal protein L41	At1g17230/0.0e+00/[T] LSE0002 A Receptor protein kinase containing LRR repeats	SM00369/25.0/Leucine-rich repeats, typical (most populated) subfamily	NA
CL14117.Contig1	11.85	12.16	14.19	3.61	2.99	1.99	4.14	4.15	2.96	0.38	0.6	1.35	0.81	4.3	2.48	0.41	1.06	0.48	5.89	6.39	5.49	3.22	1.17	1.86	gi|747101067|ref|XP_011098647.1|/2.2e-284/PREDICTED: KH domain-containing protein At4g18375 [Sesamum indicum] >gi|747101069|ref|XP_011098648.1| PREDICTED: KH domain-containing protein At4g18375 [Sesamum indicum] >gi|747101071|ref|XP_011098649.1| PREDICTED: KH domain-containing protein At4g18375 [Sesamum indicum]	gi|747101068|ref|XM_011100346.1|/0.0/PREDICTED: Sesamum indicum KH domain-containing protein At4g18375 (LOC105177266), transcript variant X2, mRNA	sp|P58223|Y4837_ARATH/3.4e-62/KH domain-containing protein At4g18375 OS=Arabidopsis thaliana GN=At4g18375 PE=2 SV=1	sind:105177266/3.6e-285/KH domain-containing protein At4g18375; K13162 poly(rC)-binding protein 2/3/4	At5g15270/2.3e-190/[AR] KOG2190 PolyC-binding proteins alphaCP-1 and related KH domain proteins	PS50084/13.523/Type-1 KH domain profile.	molecular_function:GO:0003723//RNA binding;
CL9204.Contig1	11.59	34.64	6.86	2.1	0.37	0.34	13.48	1.57	1.83	0.12	0.18	0.31	5.22	1.17	9.68	0.25	0.13	0.51	7.93	10.35	2.22	1.58	0.24	0.58	gi|747045626|ref|XP_011095121.1|/1.4e-290/PREDICTED: protein NRT1/ PTR FAMILY 4.4 [Sesamum indicum]	gi|747045625|ref|XM_011096819.1|/0.0/PREDICTED: Sesamum indicum protein NRT1/ PTR FAMILY 4.4 (LOC105174647), mRNA	sp|Q56XQ6|PTR15_ARATH/1.2e-242/Protein NRT1/ PTR FAMILY 4.4 OS=Arabidopsis thaliana GN=NPF4.4 PE=2 SV=1	csv:101221996/1.1e-229/protein NRT1/ PTR FAMILY 4.4; K14638 solute carrier family 15 (peptide/histidine transporter), member 3/4	At1g33440/5.1e-237/[E] KOG1237 H+/oligopeptide symporter	PF00854/7.2E-92/POT family	biological_process:GO:0006810//transport;cellular_component:GO:0016021//integral component of membrane;molecular_function:GO:0005215//transporter activity;
CL3745.Contig10	11.34	12.63	12.17	2.79	1.9	2.83	8.78	5.45	7.01	0.56	3.14	3.78	6.43	11.46	5.82	1	0.82	2.3	9.87	7.94	4.35	2.39	2.32	3.9	gi|747074917|ref|XP_011084471.1|/0.0e+00/PREDICTED: uncharacterized protein LOC105166715 [Sesamum indicum]	gi|747074916|ref|XM_011086169.1|/0.0/PREDICTED: Sesamum indicum uncharacterized LOC105166715 (LOC105166715), mRNA	sp|Q9SEX2|KTNA1_ARATH/4.6e-56/Katanin p60 ATPase-containing subunit A1 OS=Arabidopsis thaliana GN=AAA1 PE=1 SV=1	mtr:MTR_1g101870/5.0e-135/elongation factor 1-alpha; K03231 elongation factor 1-alpha	At1g64110/0.0e+00/[O] KOG0737 AAA+-type ATPase	PTHR23074/0.0/--	molecular_function:GO:0005524//ATP binding;GO:0008568//microtubule-severing ATPase activity;
CL308.Contig3	11.18	15.3	13.47	5.35	7.38	5.02	7.12	7.83	8.55	1.23	3.74	3.42	5.52	4.85	7.59	1.02	2.47	2.29	12.92	10.1	15.12	4.88	3.5	3.9	gi|147767796|emb|CAN76054.1|/5.0e-53/hypothetical protein VITISV_036406 [Vitis vinifera]	gi|747076386|ref|XM_011086962.1|/0.0/PREDICTED: Sesamum indicum transcription factor bHLH144-like (LOC105167304), transcript variant X3, mRNA	sp|Q9ASX9|BH144_ARATH/1.7e-30/Transcription factor bHLH144 OS=Arabidopsis thaliana GN=BHLH144 PE=1 SV=1	NA	At1g29950/5.8e-30/[KT] LSE0107 A bHLH transcription factor	PS50888/8.721/Myc-type, basic helix-loop-helix (bHLH) domain profile.	NA
CL1355.Contig2	10.88	13.99	18.52	3.31	3.18	3.16	11.12	17.76	20.32	3.6	6.58	6.6	8.2	11.14	10.35	2.27	2.53	2.43	9.68	5.48	8.36	3.69	2.7	3.74	gi|747068816|ref|XP_011081185.1|/2.0e-237/PREDICTED: flavonoid 3'-monooxygenase-like [Sesamum indicum]	gi|747068815|ref|XM_011082883.1|/0.0/PREDICTED: Sesamum indicum flavonoid 3&apos;-monooxygenase-like (LOC105164270), mRNA	sp|Q9SBQ9|F3PH_PETHY/3.0e-106/Flavonoid 3'-monooxygenase OS=Petunia hybrida GN=CYP75B2 PE=2 SV=1	vvi:109124179/9.1e-164/7-ethoxycoumarin O-deethylase-like; K00512 steroid 17alpha-monooxygenase / 17alpha-hydroxyprogesterone deacetylase [EC:1.14.14.19 1.14.14.32]	At4g12300/1.0e-169/[Q] KOG0156 Cytochrome P450 CYP2 subfamily	PR00463/2.2E-47/E-class P450 group I signature	NA
CL932.Contig1	10.8	25.52	20.27	4.62	2.24	1.68	17.34	10.76	15.88	0.46	1.95	1.62	12.53	15.47	6.65	0.62	0.31	3.14	13.74	23.79	4.2	3.34	2.27	2.23	gi|747045199|ref|XP_011092828.1|/1.3e-121/PREDICTED: probable polygalacturonase [Sesamum indicum]	gi|848879632|ref|XM_012984754.1|/0.0/PREDICTED: Erythranthe guttatus probable polygalacturonase (LOC105960564), mRNA	sp|A7PZL3|PGLR_VITVI/2.3e-113/Probable polygalacturonase OS=Vitis vinifera GN=GSVIVT00026920001 PE=1 SV=1	nnu:104591004/3.1e-09/polygalacturonase-like; K01184 polygalacturonase [EC:3.2.1.15]	At3g61490/5.9e-108/[R] TWOG0115 Endo-polygalacturonase	PTHR31339:SF12/4.4E-180/--	NA
Unigene9096	10.69	11.08	11.48	5.37	4.19	3.79	6.6	4.24	5.33	0.91	3.21	2.74	7.63	5.91	6.99	2.63	3.43	4	10.76	7.92	10.82	5.25	3.46	5.32	gi|720017612|ref|XP_010261520.1|/5.8e-114/PREDICTED: rhodanese-like domain-containing protein 4, chloroplastic [Nelumbo nucifera]	gi|566203348|ref|XM_002320819.2|/0.0/Populus trichocarpa hydroxyproline-rich glycoprotein (POPTR_0014s09220g) mRNA, complete cds	sp|Q9M158|STR4_ARATH/8.9e-105/Rhodanese-like domain-containing protein 4, chloroplastic OS=Arabidopsis thaliana GN=STR4 PE=1 SV=2	nnu:104600333/9.6e-115/rhodanese-like domain-containing protein 4, chloroplastic; K17525 chitinase domain-containing protein 1	At3g25480/1.3e-17/[R] KOG1075 FOG: Reverse transcriptase	PTHR11177:SF167/3.0E-122/--	NA
CL5371.Contig4	10.68	20.09	5.75	3.97	0.92	0.71	32.33	26.05	42.48	0.1	1.4	0.8	16.22	5.73	11.64	0.73	0.24	2.37	47.78	19.24	14.95	2.47	0.7	0.55	gi|225435367|ref|XP_002285296.1|/2.1e-80/PREDICTED: kiwellin-like [Vitis vinifera]	NA	sp|P84527|KIWEL_ACTDE/3.0e-77/Kiwellin OS=Actinidia deliciosa PE=1 SV=1	pmum:103330691/1.8e-16/LEAF RUST 10 DISEASE-RESISTANCE LOCUS RECEPTOR-LIKE PROTEIN KINASE-like 2.5; K04733 interleukin-1 receptor-associated kinase 4 [EC:2.7.11.1]	NA	PTHR33191/6.3E-97/--	NA
CL3196.Contig6	10.47	11.12	13.81	2.03	1.95	1.9	4.4	6.49	2.97	0.32	1.97	1.75	2.99	2.86	5.91	0.69	1.98	1.12	11.93	7.79	7.72	2.71	1.7	2.26	gi|747078266|ref|XP_011086287.1|/2.0e-233/PREDICTED: BTB/POZ domain-containing protein At5g47800-like isoform X1 [Sesamum indicum]	gi|747078269|ref|XM_011087987.1|/0.0/PREDICTED: Sesamum indicum BTB/POZ domain-containing protein At5g47800-like (LOC105168065), transcript variant X3, mRNA	sp|Q9FIK1|Y5780_ARATH/4.1e-165/BTB/POZ domain-containing protein At5g47800 OS=Arabidopsis thaliana GN=At5g47800 PE=2 SV=1	ats:F775_16894/2.2e-17/BTB/POZ domain-containing protein; K10523 speckle-type POZ protein	At5g47800/1.1e-164/[T] LSE1207 A Photoreceptor NPH1 (nonphototropic hypocotyl 1)-interacting protein	PF03000/4.2E-77/NPH3 family	NA
CL160.Contig14	10.43	12.62	11.26	3.96	2.44	1.57	7.44	8.04	6.96	0.95	2.04	1.83	6	5.27	6.83	2.01	1.77	1.91	10.15	9.36	9.73	3.39	3.64	3.07	gi|747042827|ref|XP_011080516.1|/5.9e-257/PREDICTED: homeobox-leucine zipper protein ATHB-15-like [Sesamum indicum]	gi|747042826|ref|XM_011082214.1|/0.0/PREDICTED: Sesamum indicum homeobox-leucine zipper protein ATHB-15-like (LOC105163757), mRNA	sp|Q9ZU11|ATB15_ARATH/3.3e-226/Homeobox-leucine zipper protein ATHB-15 OS=Arabidopsis thaliana GN=ATHB-15 PE=1 SV=1	sind:105163757/9.7e-258/homeobox-leucine zipper protein ATHB-15-like; K09338 homeobox-leucine zipper protein	At1g52150/8.9e-226/[K] LSE0187 A Homeodomain protein, contains START domain	PS50848/25.437/START domain profile.	cellular_component:GO:0005634//nucleus;molecular_function:GO:0008289//lipid binding;GO:0003677//DNA binding;
CL15718.Contig25	10.38	11.11	9.57	2.24	0.45	0.33	3.32	1.82	2.39	0.08	0.38	0.29	1.83	2.03	2.4	0.31	0.11	0.72	11.85	5.7	3.47	1.21	0.25	0.57	gi|747100879|ref|XP_011098546.1|/0.0e+00/PREDICTED: ABC transporter B family member 15-like [Sesamum indicum]	gi|747100878|ref|XM_011100244.1|/0.0/PREDICTED: Sesamum indicum ABC transporter B family member 15-like (LOC105177189), mRNA	sp|Q9LHD1|AB15B_ARATH/0.0e+00/ABC transporter B family member 15 OS=Arabidopsis thaliana GN=ABCB15 PE=3 SV=1	sind:105177189/0.0e+00/ABC transporter B family member 15-like; K05658 ATP-binding cassette, subfamily B (MDR/TAP), member 1 [EC:3.6.3.44]	At3g28345/0.0e+00/[Q] KOG0055 Multidrug/pheromone exporter, ABC superfamily	PS50893/24.403/ATP-binding cassette, ABC transporter-type domain profile.	NA
CL1576.Contig4	10.36	9.64	10.81	2.42	2.86	2.55	4.19	5.3	4.59	0.53	2.16	1.91	2.79	5.64	3.25	1.65	1.69	1.56	6.73	7.95	6.29	4.25	2.28	2.65	gi|747099883|ref|XP_011098007.1|/4.9e-298/PREDICTED: subtilisin-like protease SBT3.5 [Sesamum indicum]	gi|747099882|ref|XM_011099705.1|/0.0/PREDICTED: Sesamum indicum subtilisin-like protease SBT3.5 (LOC105176796), mRNA	sp|F4JXC5|SBT54_ARATH/1.0e-123/Subtilisin-like protease SBT5.4 OS=Arabidopsis thaliana GN=SBT5.4 PE=1 SV=1	mtr:MTR_7g081660/7.5e-26/nuclear RNA-binding-like protein; K13199 plasminogen activator inhibitor 1 RNA-binding protein	At5g59810/2.7e-123/[OR] LSE0115 A Subtilisin-like proteinase	PF02225/9.6E-6/PA domain	biological_process:GO:0006508//proteolysis;molecular_function:GO:0004252//serine-type endopeptidase activity;
CL160.Contig18	10.06	10.99	10.97	3.08	2.01	1.85	7.13	7.23	6.14	1.33	2.54	2.49	3.64	3.75	4.79	1.25	3.21	1.61	10.75	5.56	11.33	1.79	2.03	3.62	gi|747052593|ref|XP_011072422.1|/0.0e+00/PREDICTED: LOW QUALITY PROTEIN: homeobox-leucine zipper protein ATHB-15 [Sesamum indicum]	gi|747042826|ref|XM_011082214.1|/0.0/PREDICTED: Sesamum indicum homeobox-leucine zipper protein ATHB-15-like (LOC105163757), mRNA	sp|Q9ZU11|ATB15_ARATH/0.0e+00/Homeobox-leucine zipper protein ATHB-15 OS=Arabidopsis thaliana GN=ATHB-15 PE=1 SV=1	sind:105157678/0.0e+00/homeobox-leucine zipper protein ATHB-15; K09338 homeobox-leucine zipper protein	At1g52150/0.0e+00/[K] LSE0187 A Homeodomain protein, contains START domain	PTHR24326/3.9E-190/--	cellular_component:GO:0005634//nucleus;molecular_function:GO:0008289//lipid binding;GO:0003677//DNA binding;
CL160.Contig9	9.79	13.37	8.76	3.67	2.61	2.8	9.73	10.39	10.28	1.19	3.08	2.88	6.32	6.86	8.46	2.58	3.27	2.25	10.39	9.26	7.17	3.88	3.02	2.76	gi|747052593|ref|XP_011072422.1|/8.2e-254/PREDICTED: LOW QUALITY PROTEIN: homeobox-leucine zipper protein ATHB-15 [Sesamum indicum]	gi|747052592|ref|XM_011074120.1|/0.0/PREDICTED: Sesamum indicum homeobox-leucine zipper protein ATHB-15 (LOC105157678), mRNA	sp|Q9ZU11|ATB15_ARATH/2.0e-226/Homeobox-leucine zipper protein ATHB-15 OS=Arabidopsis thaliana GN=ATHB-15 PE=1 SV=1	sind:105157678/1.4e-254/homeobox-leucine zipper protein ATHB-15; K09338 homeobox-leucine zipper protein	At1g52150/5.4e-226/[K] LSE0187 A Homeodomain protein, contains START domain	PF01852/1.8E-52/START domain	cellular_component:GO:0005634//nucleus;molecular_function:GO:0008289//lipid binding;GO:0003677//DNA binding;
Unigene635	9.49	11.27	18.15	2.33	3.84	4.09	7.38	6.71	8.26	0.6	2.54	1.46	5.04	5.96	7.22	0.59	1.7	1.38	6.97	7.69	7.61	3.17	2.21	3.76	gi|661886768|emb|CDP09717.1|/1.7e-41/unnamed protein product [Coffea canephora]	NA	sp|P0C2F6|RNHX1_ARATH/5.2e-12/Putative ribonuclease H protein At1g65750 OS=Arabidopsis thaliana GN=At1g65750 PE=3 SV=1	bna:106441311/2.2e-26/uncharacterized LOC106441311; K05909 laccase [EC:1.10.3.2]	At1g47910/2.7e-31/[R] KOG1075 FOG: Reverse transcriptase	PTHR25952:SF191/2.6E-19/--	NA
CL14872.Contig15	9.39	11.99	21.4	2.74	3.22	3.08	15.67	16.97	20.72	2.92	6.65	6.3	7.51	11.46	14.73	4.51	7.16	3.5	16.54	10.51	13.16	3.56	3.53	5.58	gi|802581837|ref|XP_012069938.1|/1.3e-120/PREDICTED: AT-hook motif nuclear-localized protein 20 [Jatropha curcas]	gi|747087361|ref|XM_011092919.1|/0.0/PREDICTED: Sesamum indicum putative DNA-binding protein ESCAROLA (LOC105171715), mRNA	sp|Q9S7C9|ESCA_ARATH/8.5e-67/Putative DNA-binding protein ESCAROLA OS=Arabidopsis thaliana GN=ESC PE=2 SV=1	NA	At3g04570/9.2e-92/[S] LSE0374 A Uncharacterized	PS51742/38.687/PPC domain profile profile.	NA
Unigene24445	9.35	6.44	8.13	2.27	2.51	3.21	3.81	6.44	4.28	1.02	2.29	1.92	4.1	5.19	3.72	0.71	2.14	1.52	5.21	5.55	11.06	2.27	3.21	1.82	gi|747090700|ref|XP_011093049.1|/7.3e-220/PREDICTED: protein trichome birefringence-like 25 [Sesamum indicum]	gi|747090699|ref|XM_011094747.1|/0.0/PREDICTED: Sesamum indicum protein trichome birefringence-like 25 (LOC105173099), mRNA	sp|Q84JH9|TBL25_ARATH/5.7e-130/Protein trichome birefringence-like 25 OS=Arabidopsis thaliana GN=TBL25 PE=2 SV=1	pda:103722329/3.9e-17/uncharacterized LOC103722329; K16573 gamma-tubulin complex component 6	At4g01080/3.0e-125/[S] LSE0451 A Uncharacterized protein	PF14416/5.9E-21/PMR5 N terminal Domain	NA
CL5371.Contig3	9.34	15.22	5.53	3.86	0.25	0.53	28.55	22	29.52	0	0.6	0.6	13.74	6.12	10.36	1.15	0	2.23	35.91	21.43	13.65	2.19	0.4	0.65	gi|225435367|ref|XP_002285296.1|/2.2e-80/PREDICTED: kiwellin-like [Vitis vinifera]	NA	sp|P84527|KIWEL_ACTDE/3.2e-77/Kiwellin OS=Actinidia deliciosa PE=1 SV=1	pmum:103330691/1.9e-16/LEAF RUST 10 DISEASE-RESISTANCE LOCUS RECEPTOR-LIKE PROTEIN KINASE-like 2.5; K04733 interleukin-1 receptor-associated kinase 4 [EC:2.7.11.1]	NA	PTHR33191/6.3E-97/--	NA
CL7381.Contig3	9.26	13.28	8.89	2.28	0.15	0.24	21.02	69.64	51.88	0	0.64	0	21.32	21.09	25.75	1.41	0.27	2.4	10.29	12.39	3.39	0.71	0	0.5	gi|225433418|ref|XP_002285648.1|/4.2e-51/PREDICTED: glycine-rich cell wall structural protein 2-like isoform X2 [Vitis vinifera]	gi|302836362|ref|XM_002949696.1|/0.0/Volvox carteri f. nagariensis hypothetical protein, mRNA	sp|P10495|GRP1_PHAVU/3.3e-30/Glycine-rich cell wall structural protein 1.0 OS=Phaseolus vulgaris PE=2 SV=1	aip:107646645/1.4e-23/transcription initiation factor TFIID subunit 15b-like; K13098 RNA-binding protein FUS	Hs18587823/9.1e-27/[Z] LSE0592 H Keratins	PTHR38934/2.1E-43/--	NA
CL12095.Contig2	9.24	8.02	6.7	1.81	0.3	0.46	2.22	0.91	1.27	0.19	0.1	0.23	2.14	0.51	1.67	0.07	0	0.12	5.85	8.63	4.98	1.07	0.74	0.91	gi|697106936|ref|XP_009607294.1|/0.0e+00/PREDICTED: ABC transporter C family member 10-like [Nicotiana tomentosiformis]	gi|747059369|ref|XM_011077761.1|/0.0/PREDICTED: Sesamum indicum ABC transporter C family member 10 (LOC105160399), transcript variant X5, mRNA	sp|Q9LYS2|AB10C_ARATH/0.0e+00/ABC transporter C family member 10 OS=Arabidopsis thaliana GN=ABCC10 PE=2 SV=2	sot:102594457/0.0e+00/ABC transporter C family member 10-like; K05666 ATP-binding cassette, subfamily C (CFTR/MRP), member 2	At3g59140/0.0e+00/[Q] KOG0054 Multidrug resistance-associated protein/mitoxantrone resistance protein, ABC superfamily	PF00005/2.0E-29/ABC transporter	biological_process:GO:0055085//transmembrane transport;cellular_component:GO:0016021//integral component of membrane;molecular_function:GO:0005524//ATP binding;GO:0042626//ATPase activity, coupled to transmembrane movement of substances;
CL308.Contig4	9.08	11.06	11.47	4.93	3.22	3.67	16.19	17.33	20.54	4.22	10.05	10.83	13.78	9.97	19.69	4.8	5.47	5.61	10.81	7.88	9.27	3.19	2.39	2.69	gi|565400098|ref|XP_006365569.1|/3.7e-54/PREDICTED: transcription factor bHLH144-like [Solanum tuberosum]	gi|747076386|ref|XM_011086962.1|/0.0/PREDICTED: Sesamum indicum transcription factor bHLH144-like (LOC105167304), transcript variant X3, mRNA	sp|Q9ASX9|BH144_ARATH/2.5e-32/Transcription factor bHLH144 OS=Arabidopsis thaliana GN=BHLH144 PE=1 SV=1	mtr:MTR_7g111320/5.2e-06/phytochrome-interacting factor 3.1; K12126 phytochrome-interacting factor 3	At1g29950/6.6e-32/[KT] LSE0107 A bHLH transcription factor	PS50888/8.708/Myc-type, basic helix-loop-helix (bHLH) domain profile.	NA
CL14502.Contig2	8.43	14.29	10.33	2.9	3.88	4.68	9.18	7.78	13.5	0.41	2.5	2.88	4.71	5.81	6.26	2.48	1.47	1.71	14.44	18.48	8.53	4.17	1.7	4.48	gi|747102350|ref|XP_011099337.1|/1.6e-138/PREDICTED: LOW QUALITY PROTEIN: probable esterase KAI2 [Sesamum indicum]	gi|848855805|ref|XM_012998359.1|/0.0/PREDICTED: Erythranthe guttatus probable esterase KAI2 (LOC105973335), mRNA	sp|Q9SZU7|KAI2_ARATH/4.4e-126/Probable esterase KAI2 OS=Arabidopsis thaliana GN=KAI2 PE=1 SV=1	egu:105047741/5.8e-25/3-hydroxyisobutyryl-CoA hydrolase-like protein 3, mitochondrial; K05605 3-hydroxyisobutyryl-CoA hydrolase [EC:3.1.2.4]	At4g37470/1.2e-125/[R] LSE0292 A Predicted hydrolase	PF00561/5.1E-13/alpha/beta hydrolase fold	NA
Unigene21637	8.37	10.89	9.68	1.66	1.3	1.31	4.52	4.86	4.14	0.76	0.91	2.11	2.15	2.94	3.52	0.44	1.35	1.22	9.46	5.18	8.34	2.49	1.61	0.79	gi|747052593|ref|XP_011072422.1|/0.0e+00/PREDICTED: LOW QUALITY PROTEIN: homeobox-leucine zipper protein ATHB-15 [Sesamum indicum]	gi|747042826|ref|XM_011082214.1|/0.0/PREDICTED: Sesamum indicum homeobox-leucine zipper protein ATHB-15-like (LOC105163757), mRNA	sp|Q9ZU11|ATB15_ARATH/0.0e+00/Homeobox-leucine zipper protein ATHB-15 OS=Arabidopsis thaliana GN=ATHB-15 PE=1 SV=1	sind:105157678/0.0e+00/homeobox-leucine zipper protein ATHB-15; K09338 homeobox-leucine zipper protein	At1g52150/0.0e+00/[K] LSE0187 A Homeodomain protein, contains START domain	PF01852/4.1E-52/START domain	cellular_component:GO:0005634//nucleus;molecular_function:GO:0008289//lipid binding;GO:0003677//DNA binding;
CL160.Contig2	8.31	9.91	7.4	2.07	1.03	1.17	3.86	3.41	3.81	0.71	0.99	1.2	4.08	2.68	3.54	0.85	1.02	1.42	6.52	7.5	6.71	1.64	2.03	1.81	gi|747052593|ref|XP_011072422.1|/0.0e+00/PREDICTED: LOW QUALITY PROTEIN: homeobox-leucine zipper protein ATHB-15 [Sesamum indicum]	gi|747042826|ref|XM_011082214.1|/0.0/PREDICTED: Sesamum indicum homeobox-leucine zipper protein ATHB-15-like (LOC105163757), mRNA	sp|Q9ZU11|ATB15_ARATH/0.0e+00/Homeobox-leucine zipper protein ATHB-15 OS=Arabidopsis thaliana GN=ATHB-15 PE=1 SV=1	sind:105157678/0.0e+00/homeobox-leucine zipper protein ATHB-15; K09338 homeobox-leucine zipper protein	At1g52150/0.0e+00/[K] LSE0187 A Homeodomain protein, contains START domain	PS50848/25.657/START domain profile.	cellular_component:GO:0005634//nucleus;molecular_function:GO:0008289//lipid binding;GO:0003677//DNA binding;
CL14956.Contig2	8.3	15.18	9.07	2.03	2.75	2.68	3.13	2.49	2.59	0.37	0.2	0.6	1.31	1.82	2.16	0.38	0.29	0.44	11.26	8.71	8.27	2.43	1.95	2.73	gi|747082128|ref|XP_011088371.1|/2.1e-96/PREDICTED: BURP domain-containing protein 3-like [Sesamum indicum]	NA	sp|Q08298|RD22_ARATH/7.6e-44/Dehydration-responsive protein RD22 OS=Arabidopsis thaliana GN=RD22 PE=2 SV=1	bvg:104885038/1.1e-18/filaggrin-like; K12472 epidermal growth factor receptor substrate 15	NA	PS51277/74.225/BURP domain profile.	NA
CL414.Contig7	8.24	15.58	10.06	0.26	0.6	0.11	6.82	5.52	5.95	0	0.1	0	5.29	5.26	5.46	0.19	0.09	0.91	7.76	8.15	5.68	1.56	0.11	0	gi|747077040|ref|XP_011085621.1|/1.3e-90/PREDICTED: cytochrome b561 domain-containing protein At4g18260-like [Sesamum indicum]	gi|848859181|ref|XM_012975047.1|/0.0/PREDICTED: Erythranthe guttatus cytochrome b561 domain-containing protein At4g18260-like (LOC105951592), mRNA	NA	rcu:8264127/6.1e-67/uncharacterized LOC8264127; K03189 urease accessory protein	At4g18260/1.8e-57/[T] KOG4293 Predicted membrane protein, contains DoH and Cytochrome b-561/ferric reductase transmembrane domains	PTHR23130/8.1E-106/--	NA
CL1021.Contig11	8.04	6.73	5.54	1.96	0.72	0.67	3.23	6.45	3.15	0.66	1.02	1.79	2.22	4.44	3.3	0.85	0.76	0.84	6.47	5.61	6.99	1.38	1.73	0.72	gi|747084957|ref|XP_011089912.1|/0.0e+00/PREDICTED: homeobox-leucine zipper protein REVOLUTA-like [Sesamum indicum]	gi|747084956|ref|XM_011091610.1|/0.0/PREDICTED: Sesamum indicum homeobox-leucine zipper protein REVOLUTA-like (LOC105170721), mRNA	sp|Q9SE43|REV_ARATH/0.0e+00/Homeobox-leucine zipper protein REVOLUTA OS=Arabidopsis thaliana GN=REV PE=1 SV=2	sind:105170721/0.0e+00/homeobox-leucine zipper protein REVOLUTA-like; K09338 homeobox-leucine zipper protein	At5g60690/0.0e+00/[K] LSE0187 A Homeodomain protein, contains START domain	PF00046/1.4E-15/Homeobox domain	biological_process:GO:0010051//xylem and phloem pattern formation;GO:0009855//determination of bilateral symmetry;GO:0030154//cell differentiation;GO:0009956//radial pattern formation;GO:0010089//xylem development;GO:0010014//meristem initiation;GO:0009944//polarity specification of adaxial/abaxial axis;cellular_component:GO:0005634//nucleus;molecular_function:GO:0044212//transcription regulatory…
CL15166.Contig1	7.91	8.27	9.42	2.38	1.32	1.95	26.94	36.55	31.86	3.19	9.61	8.8	19.18	19.01	27.01	4.46	7.08	5.14	6.55	4.41	5.46	1.62	0.72	1.41	gi|747052623|ref|XP_011072438.1|/9.8e-65/PREDICTED: auxin-responsive protein IAA26 [Sesamum indicum]	gi|747043050|ref|XM_011083331.1|/0.0/PREDICTED: Sesamum indicum auxin-responsive protein IAA26-like (LOC105164633), mRNA	sp|Q8LAL2|IAA26_ARATH/4.6e-36/Auxin-responsive protein IAA26 OS=Arabidopsis thaliana GN=IAA26 PE=1 SV=2	sind:105157692/1.6e-65/auxin-responsive protein IAA26; K14484 auxin-responsive protein IAA	At3g16500/1.2e-35/[TR] LSE0302 A Auxin-inducible protein	PF02309/1.4E-37/AUX/IAA family	biological_process:GO:0009987//cellular process;	ARF
CL13559.Contig2	7.8	12.69	5.94	3	1.1	0.41	11.02	6.24	8.27	0.22	0.31	0.19	5.91	3.29	9.46	0.42	0.18	1.18	5.64	8.06	1.52	0.86	0.55	0.54	gi|747069100|ref|XP_011081332.1|/3.3e-265/PREDICTED: phospholipase A1-Ibeta2, chloroplastic [Sesamum indicum]	gi|848926236|ref|XM_013003473.1|/0.0/PREDICTED: Erythranthe guttatus phospholipase A1-Ibeta2, chloroplastic (LOC105978061), mRNA	sp|O23522|PLA14_ARATH/5.2e-168/Phospholipase A1-Ibeta2, chloroplastic OS=Arabidopsis thaliana GN=At4g16820 PE=1 SV=2	mtr:MTR_7g081620/2.1e-92/glycerolipase A1; K16818 phospholipase A1 [EC:3.1.1.32]	At4g16820/2.6e-166/[I] KOG4569 Predicted lipase	PTHR31403:SF2/0.0/--	NA
CL5608.Contig5	7.64	11.47	6	2.19	1.06	1.22	4.4	3.55	4.47	0.18	0.11	0.52	1.16	4.29	3.69	0.19	0.07	0.81	9.13	5.59	0.89	0.25	0.4	1.23	gi|747062750|ref|XP_011077901.1|/2.1e-205/PREDICTED: sodium transporter HKT1-like [Sesamum indicum]	gi|747062749|ref|XM_011079599.1|/0.0/PREDICTED: Sesamum indicum sodium transporter HKT1-like (LOC105161786), mRNA	sp|Q84TI7|HKT1_ARATH/6.7e-109/Sodium transporter HKT1 OS=Arabidopsis thaliana GN=HKT1 PE=1 SV=1	NA	At4g10310/4.7e-109/[P] KOG1341 Na+/K+ transporter	PTHR31064/1.2E-157/--	NA
CL160.Contig5	7.59	9.93	8.3	2.74	1.51	2.07	4.14	4.81	4.16	0.64	1.14	1.79	2.34	2.37	3.58	0.91	1.32	1.2	7.66	6.36	9.11	3.71	2.49	2.26	gi|747042827|ref|XP_011080516.1|/4.3e-255/PREDICTED: homeobox-leucine zipper protein ATHB-15-like [Sesamum indicum]	gi|747052592|ref|XM_011074120.1|/0.0/PREDICTED: Sesamum indicum homeobox-leucine zipper protein ATHB-15 (LOC105157678), mRNA	sp|Q9ZU11|ATB15_ARATH/1.4e-227/Homeobox-leucine zipper protein ATHB-15 OS=Arabidopsis thaliana GN=ATHB-15 PE=1 SV=1	sind:105163757/7.1e-256/homeobox-leucine zipper protein ATHB-15-like; K09338 homeobox-leucine zipper protein	At1g52150/3.7e-227/[K] LSE0187 A Homeodomain protein, contains START domain	PTHR24326/4.2E-69/--	cellular_component:GO:0005634//nucleus;molecular_function:GO:0008289//lipid binding;GO:0003677//DNA binding;
CL14112.Contig1	7.58	9.63	16	0.02	0.26	0.27	3.9	9.42	21.19	0.21	0.85	0.6	1.25	2.5	2.92	0.23	0.12	0.34	11.99	5.17	7.86	0	0.77	0.16	gi|747069988|ref|XP_011081801.1|/4.3e-129/PREDICTED: aquaporin TIP4-1 [Sesamum indicum]	gi|747069987|ref|XM_011083499.1|/0.0/PREDICTED: Sesamum indicum aquaporin TIP4-1 (LOC105164750), mRNA	sp|O82316|TIP41_ARATH/1.0e-107/Aquaporin TIP4-1 OS=Arabidopsis thaliana GN=TIP4-1 PE=2 SV=1	sind:105164750/7.2e-130/aquaporin TIP4-1; K09873 aquaporin TIP	At2g25810/2.7e-107/[G] KOG0223 Aquaporin (major intrinsic protein family)	PF00230/3.3E-67/Major intrinsic protein	biological_process:GO:0006810//transport;cellular_component:GO:0016021//integral component of membrane;molecular_function:GO:0005215//transporter activity;
Unigene10068	7.58	8.09	9.05	1.77	0.62	0.84	5.01	4.04	4.97	0.44	0.51	0.75	7.33	2.92	8.49	0.66	0.35	1.45	10.29	5.41	8.21	1.48	0.93	0.07	gi|747059989|ref|XP_011076401.1|/2.7e-248/PREDICTED: hexose carrier protein HEX6-like [Sesamum indicum] >gi|747059991|ref|XP_011076403.1| PREDICTED: hexose carrier protein HEX6-like [Sesamum indicum]	gi|747059992|ref|XM_011078102.1|/0.0/PREDICTED: Sesamum indicum hexose carrier protein HEX6-like (LOC105160631), mRNA	sp|Q07423|HEX6_RICCO/1.0e-213/Hexose carrier protein HEX6 OS=Ricinus communis GN=HEX6 PE=2 SV=1	ats:F775_15846/7.0e-125/Alpha,alpha-trehalose-phosphate synthase (UDP-forming) 1; K16055 trehalose 6-phosphate synthase/phosphatase [EC:2.4.1.15 3.1.3.12]	At5g61520/2.5e-166/[R] KOG0254 Predicted transporter (major facilitator superfamily)	PS00217/-/Sugar transport proteins signature 2.	biological_process:GO:0008643//carbohydrate transport;GO:0055085//transmembrane transport;GO:0055114//oxidation-reduction process;cellular_component:GO:0016021//integral component of membrane;molecular_function:GO:0032440//2-alkenal reductase [NAD(P)] activity;GO:0015293//symporter activity;GO:0022891//substrate-specific transmembrane transporter activity;
CL3941.Contig1	7.46	8.48	9.09	3.33	2.85	2.44	4.58	5.94	5.85	0.76	2.5	2	3.11	6.18	4.08	2.07	2.64	1.98	6.7	5.74	7.14	3.03	2.53	2.73	gi|731390060|ref|XP_002283031.3|/0.0e+00/PREDICTED: probable leucine-rich repeat receptor-like protein kinase At2g33170 [Vitis vinifera] >gi|731390062|ref|XP_010650217.1| PREDICTED: probable leucine-rich repeat receptor-like protein kinase At2g33170 [Vitis vinifera] >gi|731390064|ref|XP_010650218.1| PREDICTED: probable leucine-rich repeat receptor-like protein kinase At2g33170 [Vitis vinifera] >g…	gi|747055254|ref|XM_011075563.1|/0.0/PREDICTED: Sesamum indicum probable leucine-rich repeat receptor-like protein kinase At2g33170 (LOC105158723), mRNA	sp|O49318|Y2317_ARATH/0.0e+00/Probable leucine-rich repeat receptor-like protein kinase At2g33170 OS=Arabidopsis thaliana GN=At2g33170 PE=2 SV=1	mtr:MTR_5g045910/2.1e-204/LRR receptor-like kinase family protein; K17422 large subunit ribosomal protein L41	At2g33170/0.0e+00/[T] LSE0002 A Receptor protein kinase containing LRR repeats	PTHR27000/0.0/--	NA
CL15718.Contig6	7.31	5.6	5.47	1.63	1.2	0.64	10.32	7.05	6.44	0.29	0.78	0.84	7	6.74	7.55	1.15	0.66	1.85	6.62	3.94	2.82	1.16	0.87	1.16	gi|747100879|ref|XP_011098546.1|/0.0e+00/PREDICTED: ABC transporter B family member 15-like [Sesamum indicum]	gi|747100878|ref|XM_011100244.1|/0.0/PREDICTED: Sesamum indicum ABC transporter B family member 15-like (LOC105177189), mRNA	sp|Q9LHD1|AB15B_ARATH/0.0e+00/ABC transporter B family member 15 OS=Arabidopsis thaliana GN=ABCB15 PE=3 SV=1	sind:105177189/0.0e+00/ABC transporter B family member 15-like; K05658 ATP-binding cassette, subfamily B (MDR/TAP), member 1 [EC:3.6.3.44]	At3g28345/0.0e+00/[Q] KOG0055 Multidrug/pheromone exporter, ABC superfamily	PS50893/24.216/ATP-binding cassette, ABC transporter-type domain profile.	NA
CL3745.Contig2	7.31	15.23	7.42	3.48	3.77	3.96	6.55	4.69	5.85	0.8	3.47	3.46	5.44	8.61	6.18	2.53	2.15	3.19	12.97	5.79	5.82	2.44	2.45	4.32	gi|747074917|ref|XP_011084471.1|/0.0e+00/PREDICTED: uncharacterized protein LOC105166715 [Sesamum indicum]	gi|747074916|ref|XM_011086169.1|/0.0/PREDICTED: Sesamum indicum uncharacterized LOC105166715 (LOC105166715), mRNA	sp|Q9SEX2|KTNA1_ARATH/3.4e-56/Katanin p60 ATPase-containing subunit A1 OS=Arabidopsis thaliana GN=AAA1 PE=1 SV=1	mtr:MTR_1g101870/2.9e-135/elongation factor 1-alpha; K03231 elongation factor 1-alpha	At1g64110/0.0e+00/[O] KOG0737 AAA+-type ATPase	SM00382/1.6E-20/ATPases associated with a variety of cellular activities	molecular_function:GO:0005524//ATP binding;GO:0008568//microtubule-severing ATPase activity;
CL13559.Contig3	7.12	11.67	4.68	2.35	1.07	0.6	9.78	3.86	7.81	0	0.18	0.12	8.03	2.74	9.3	0.29	0.06	0.8	5.09	8.27	1.28	0.62	0.2	0.66	gi|747069100|ref|XP_011081332.1|/1.6e-262/PREDICTED: phospholipase A1-Ibeta2, chloroplastic [Sesamum indicum]	gi|848926236|ref|XM_013003473.1|/0.0/PREDICTED: Erythranthe guttatus phospholipase A1-Ibeta2, chloroplastic (LOC105978061), mRNA	sp|O23522|PLA14_ARATH/6.0e-167/Phospholipase A1-Ibeta2, chloroplastic OS=Arabidopsis thaliana GN=At4g16820 PE=1 SV=2	mtr:MTR_7g081620/6.4e-92/glycerolipase A1; K16818 phospholipase A1 [EC:3.1.1.32]	At4g16820/3.0e-165/[I] KOG4569 Predicted lipase	PF01764/5.7E-37/Lipase (class 3)	NA
CL1021.Contig9	7.1	5.95	6.36	3.65	1.27	0.64	4.11	5	3.5	0.53	1.46	1.33	2.07	3.79	3.49	0.87	0.52	0.75	5.78	5.58	7.22	1.47	2.13	1.04	gi|747084957|ref|XP_011089912.1|/0.0e+00/PREDICTED: homeobox-leucine zipper protein REVOLUTA-like [Sesamum indicum]	gi|747084956|ref|XM_011091610.1|/0.0/PREDICTED: Sesamum indicum homeobox-leucine zipper protein REVOLUTA-like (LOC105170721), mRNA	sp|Q9SE43|REV_ARATH/0.0e+00/Homeobox-leucine zipper protein REVOLUTA OS=Arabidopsis thaliana GN=REV PE=1 SV=2	sind:105170721/0.0e+00/homeobox-leucine zipper protein REVOLUTA-like; K09338 homeobox-leucine zipper protein	At5g60690/0.0e+00/[K] LSE0187 A Homeodomain protein, contains START domain	PTHR24326/1.8E-262/--	biological_process:GO:0010051//xylem and phloem pattern formation;GO:0009855//determination of bilateral symmetry;GO:0030154//cell differentiation;GO:0009956//radial pattern formation;GO:0010089//xylem development;GO:0010014//meristem initiation;GO:0009944//polarity specification of adaxial/abaxial axis;cellular_component:GO:0005634//nucleus;molecular_function:GO:0044212//transcription regulatory…
Unigene5429	7	7.63	7.7	1.7	0.58	0.5	16.8	12.1	10.9	0.55	1.24	1.18	19.88	8.94	20.7	2.1	1.02	3.9	11.3	5.54	10.51	1.27	0.83	1.11	gi|747059989|ref|XP_011076401.1|/1.9e-249/PREDICTED: hexose carrier protein HEX6-like [Sesamum indicum] >gi|747059991|ref|XP_011076403.1| PREDICTED: hexose carrier protein HEX6-like [Sesamum indicum]	gi|747059992|ref|XM_011078102.1|/0.0/PREDICTED: Sesamum indicum hexose carrier protein HEX6-like (LOC105160631), mRNA	sp|Q07423|HEX6_RICCO/4.0e-213/Hexose carrier protein HEX6 OS=Ricinus communis GN=HEX6 PE=2 SV=1	ats:F775_15846/7.1e-125/Alpha,alpha-trehalose-phosphate synthase (UDP-forming) 1; K16055 trehalose 6-phosphate synthase/phosphatase [EC:2.4.1.15 3.1.3.12]	At5g61520/1.8e-167/[R] KOG0254 Predicted transporter (major facilitator superfamily)	PF00083/3.2E-114/Sugar (and other) transporter	biological_process:GO:0008643//carbohydrate transport;GO:0055085//transmembrane transport;GO:0055114//oxidation-reduction process;cellular_component:GO:0016021//integral component of membrane;molecular_function:GO:0032440//2-alkenal reductase [NAD(P)] activity;GO:0015293//symporter activity;GO:0022891//substrate-specific transmembrane transporter activity;
CL6232.Contig1	6.93	8.24	10.9	0.31	0.23	0.25	5.29	9.05	6.75	0.58	2.39	1.71	3.78	5.91	4.85	0.92	0.86	1.26	5.48	5.01	5.46	0.43	0.58	0.65	gi|747052631|ref|XP_011072442.1|/3.0e-166/PREDICTED: protein IQ-DOMAIN 31-like [Sesamum indicum]	gi|747042801|ref|XM_011082078.1|/0.0/PREDICTED: Sesamum indicum protein IQ-DOMAIN 14-like (LOC105163646), mRNA	sp|Q8L4D8|IQD31_ARATH/1.0e-15/Protein IQ-DOMAIN 31 OS=Arabidopsis thaliana GN=IQD31 PE=1 SV=1	csv:101220676/1.5e-17/protein gar2; K14411 RNA-binding protein Musashi	NA	PTHR32295/2.0E-192/--	NA
CL13413.Contig4	6.9	26.94	19.85	1.11	1.05	0	11.79	27.36	11.23	0.93	1.04	0.92	8.4	25.07	14.61	1.14	1.58	2.06	6.15	5.37	8.81	1.8	0.75	0.56	gi|225456930|ref|XP_002281358.1|/4.8e-54/PREDICTED: protein LATERAL ORGAN BOUNDARIES [Vitis vinifera] >gi|731425046|ref|XP_010663111.1| PREDICTED: protein LATERAL ORGAN BOUNDARIES [Vitis vinifera] >gi|731425048|ref|XP_010663112.1| PREDICTED: protein LATERAL ORGAN BOUNDARIES [Vitis vinifera] >gi|731425050|ref|XP_010663113.1| PREDICTED: protein LATERAL ORGAN BOUNDARIES [Vitis vinifera]	gi|703146513|ref|XM_010110517.1|/0.0/Morus notabilis hypothetical protein partial mRNA	sp|Q9FML4|LOB_ARATH/1.1e-48/Protein LATERAL ORGAN BOUNDARIES OS=Arabidopsis thaliana GN=LOB PE=2 SV=1	gra:105771741/8.1e-31/LOB domain-containing protein 16-like; K13944	At5g63090/3.0e-48/[R] LSE0040 A Lateral organ boundaries domain (LOB)	PTHR31301/3.6E-87/--	NA
CL599.Contig1	6.81	5.68	7.11	0	0.14	0	6.31	5.86	5.76	0	0.13	0	2.56	6.29	6.16	0	0.13	0.64	6.71	5.63	3.31	0.54	0	0.44	gi|566174279|ref|XP_002307965.2|/8.3e-10/hypothetical protein POPTR_0006s03510g [Populus trichocarpa] >gi|550335376|gb|EEE91488.2| hypothetical protein POPTR_0006s03510g [Populus trichocarpa]	gi|147788941|emb|AM433556.2|/0.0/Vitis vinifera contig VV78X065147.14, whole genome shotgun sequence	NA	NA	NA	PTHR34545:SF3/5.8E-23/--	NA
CL1207.Contig4	6.7	7.32	5.64	1.48	0.41	0.25	9.42	11.6	9.02	0.63	1.2	1.28	6.11	4.86	9.01	0.93	1.49	1.66	3.79	5.15	4.53	0.42	0.61	0.32	gi|747097428|ref|XP_011096678.1|/0.0e+00/PREDICTED: homeobox-leucine zipper protein ATHB-14-like [Sesamum indicum]	gi|747076283|ref|XM_011086905.1|/0.0/PREDICTED: Sesamum indicum homeobox-leucine zipper protein ATHB-14-like (LOC105167264), mRNA	sp|O04291|ATB14_ARATH/0.0e+00/Homeobox-leucine zipper protein ATHB-14 OS=Arabidopsis thaliana GN=ATHB-14 PE=1 SV=1	sind:105175788/0.0e+00/homeobox-leucine zipper protein ATHB-14-like; K09338 homeobox-leucine zipper protein	At2g34710/0.0e+00/[K] LSE0187 A Homeodomain protein, contains START domain	PS50071/15.564/'Homeobox' domain profile.	cellular_component:GO:0005634//nucleus;molecular_function:GO:0008289//lipid binding;GO:0003677//DNA binding;
CL4833.Contig6	6.61	13.48	4.79	1.47	0.57	0.68	12.99	11.75	20.03	0.12	0.41	0.58	2.16	4.01	5.94	0.58	0.13	1.01	3.09	9.5	1.59	0.78	0.23	0.71	gi|747092615|ref|XP_011094082.1|/0.0e+00/PREDICTED: putative inactive cadmium/zinc-transporting ATPase HMA3 [Sesamum indicum]	gi|747092614|ref|XM_011095780.1|/0.0/PREDICTED: Sesamum indicum putative inactive cadmium/zinc-transporting ATPase HMA3 (LOC105173878), mRNA	sp|Q9SZW4|HMA2_ARATH/1.8e-293/Cadmium/zinc-transporting ATPase HMA2 OS=Arabidopsis thaliana GN=HMA2 PE=2 SV=1	sot:102604572/0.0e+00/cadmium/zinc-transporting ATPase HMA3-like; K01534 Cd2+/Zn2+-exporting ATPase [EC:3.6.3.3 3.6.3.5]	At4g30110/4.9e-293/[P] KOG0207 Cation transport ATPase	PF00122/6.6E-55/E1-E2 ATPase	biological_process:GO:0006812//cation transport;cellular_component:GO:0016020//membrane;molecular_function:GO:0016787//hydrolase activity;GO:0005488//binding;
CL3196.Contig2	6.59	7.8	11.08	0.24	0.39	0.73	3.79	3.27	2.52	0.07	0.49	0.84	2.9	1.76	3.1	0	0.28	0.53	6.6	5.2	6.68	0.8	0.72	0.42	gi|747078268|ref|XP_011086288.1|/2.0e-230/PREDICTED: BTB/POZ domain-containing protein At5g47800-like isoform X2 [Sesamum indicum]	gi|747078267|ref|XM_011087986.1|/0.0/PREDICTED: Sesamum indicum BTB/POZ domain-containing protein At5g47800-like (LOC105168065), transcript variant X2, mRNA	sp|Q9FIK1|Y5780_ARATH/1.5e-167/BTB/POZ domain-containing protein At5g47800 OS=Arabidopsis thaliana GN=At5g47800 PE=2 SV=1	ats:F775_16894/2.3e-17/BTB/POZ domain-containing protein; K10523 speckle-type POZ protein	At5g47800/4.1e-167/[T] LSE1207 A Photoreceptor NPH1 (nonphototropic hypocotyl 1)-interacting protein	PTHR32370:SF19/0.0/--	NA
CL15718.Contig5	6.48	6.33	6.11	1.09	0.09	0.25	4.22	2.07	4.01	0	0.41	0.32	1.86	2.04	3.08	0.1	0	0.43	7.63	4.78	2.35	0.32	0.13	0.09	gi|747100879|ref|XP_011098546.1|/1.7e-238/PREDICTED: ABC transporter B family member 15-like [Sesamum indicum]	gi|747100878|ref|XM_011100244.1|/0.0/PREDICTED: Sesamum indicum ABC transporter B family member 15-like (LOC105177189), mRNA	sp|Q9LHD1|AB15B_ARATH/2.4e-190/ABC transporter B family member 15 OS=Arabidopsis thaliana GN=ABCB15 PE=3 SV=1	sind:105177189/2.9e-239/ABC transporter B family member 15-like; K05658 ATP-binding cassette, subfamily B (MDR/TAP), member 1 [EC:3.6.3.44]	At3g28345/6.5e-190/[Q] KOG0055 Multidrug/pheromone exporter, ABC superfamily	PF00664/4.9E-51/ABC transporter transmembrane region	NA
Unigene39947	6.36	5.72	9.22	0.1	0.72	0.22	3.61	3.78	2.5	0.17	0.4	0.79	1.1	11.38	1.33	0.19	0.28	0.09	8.8	3.34	11.91	0.23	0	0.22	gi|565374263|ref|XP_006353683.1|/3.8e-47/PREDICTED: auxin-responsive protein IAA29-like [Solanum tuberosum]	gi|848886455|ref|XM_012988017.1|/0.0/PREDICTED: Erythranthe guttatus auxin-responsive protein IAA28-like (LOC105963597), mRNA	sp|Q93WC4|IAA29_ARATH/2.1e-32/Auxin-responsive protein IAA29 OS=Arabidopsis thaliana GN=IAA29 PE=2 SV=2	sot:102585622/6.2e-48/auxin-responsive protein IAA29-like; K14484 auxin-responsive protein IAA	At4g32280_1/1.1e-27/[TR] LSE0302 A Auxin-inducible protein	PTHR31734:SF38/2.1E-74/--	NA
Unigene17836	6.36	6.44	5.14	2.17	0.41	0.48	15.78	11.05	14.23	0.9	2.25	2.02	25.75	11.06	23.41	1.62	1.63	7.22	6.62	5.42	5.83	1.39	0.23	0.42	gi|747059989|ref|XP_011076401.1|/3.2e-247/PREDICTED: hexose carrier protein HEX6-like [Sesamum indicum] >gi|747059991|ref|XP_011076403.1| PREDICTED: hexose carrier protein HEX6-like [Sesamum indicum]	gi|747059992|ref|XM_011078102.1|/0.0/PREDICTED: Sesamum indicum hexose carrier protein HEX6-like (LOC105160631), mRNA	sp|Q07423|HEX6_RICCO/4.5e-215/Hexose carrier protein HEX6 OS=Ricinus communis GN=HEX6 PE=2 SV=1	ats:F775_15846/3.2e-123/Alpha,alpha-trehalose-phosphate synthase (UDP-forming) 1; K16055 trehalose 6-phosphate synthase/phosphatase [EC:2.4.1.15 3.1.3.12]	At5g61520/2.6e-164/[R] KOG0254 Predicted transporter (major facilitator superfamily)	PTHR23500/0.0/--	biological_process:GO:0008643//carbohydrate transport;GO:0055085//transmembrane transport;GO:0055114//oxidation-reduction process;cellular_component:GO:0016021//integral component of membrane;molecular_function:GO:0032440//2-alkenal reductase [NAD(P)] activity;GO:0015293//symporter activity;GO:0022891//substrate-specific transmembrane transporter activity;
CL15718.Contig27	6.28	8.05	6.07	0.97	0.14	0.08	2.23	1.57	1.97	0.03	0.05	0.09	2.08	1.92	2.03	0.03	0.05	0.18	8.82	3.49	2.27	0.57	0.03	0.17	gi|747100879|ref|XP_011098546.1|/0.0e+00/PREDICTED: ABC transporter B family member 15-like [Sesamum indicum]	gi|747100878|ref|XM_011100244.1|/0.0/PREDICTED: Sesamum indicum ABC transporter B family member 15-like (LOC105177189), mRNA	sp|Q9LHD1|AB15B_ARATH/0.0e+00/ABC transporter B family member 15 OS=Arabidopsis thaliana GN=ABCB15 PE=3 SV=1	sind:105177189/0.0e+00/ABC transporter B family member 15-like; K05658 ATP-binding cassette, subfamily B (MDR/TAP), member 1 [EC:3.6.3.44]	At3g28345/0.0e+00/[Q] KOG0055 Multidrug/pheromone exporter, ABC superfamily	PF00005/1.4E-33/ABC transporter	NA
CL2996.Contig8	6.21	6.34	11.49	0.67	0.43	0.97	4.01	3.77	3.99	0	0.7	0.26	1.67	3.02	3.4	0	0.36	0.3	14.14	2.24	8.73	1.37	0.89	0.32	gi|747050002|ref|XP_011071056.1|/1.7e-184/PREDICTED: vegetative incompatibility protein HET-E-1-like [Sesamum indicum]	gi|747050001|ref|XM_011072754.1|/0.0/PREDICTED: Sesamum indicum vegetative incompatibility protein HET-E-1-like (LOC105156582), mRNA	sp|Q6S7B0|TAF5_ARATH/4.3e-13/Transcription initiation factor TFIID subunit 5 OS=Arabidopsis thaliana GN=TAF5 PE=1 SV=1	sind:105164749/1.1e-51/myosin heavy chain kinase B-like; K14963 COMPASS component SWD3	At1g24130/5.9e-126/[R] KOG4155 FOG: WD40 repeat	PR00320/7.9E-5/G protein beta WD-40 repeat signature	NA
CL2121.Contig1	6.07	14.8	5.63	2.63	0.38	0.21	8.84	10.79	8.91	0.26	1.01	0.79	3.12	3.41	2.08	0.95	0.53	0.61	5.99	5.61	2.29	0.37	0.3	0.56	gi|747094606|ref|XP_011095147.1|/4.7e-95/PREDICTED: uncharacterized protein LOC105174672 [Sesamum indicum]	gi|747094605|ref|XM_011096845.1|/0.0/PREDICTED: Sesamum indicum uncharacterized LOC105174672 (LOC105174672), mRNA	NA	NA	NA	PTHR31881:SF5/2.2E-126/--	NA
CL160.Contig12	6.07	8.9	6.38	0.98	0.77	0.61	3.18	2.28	2.25	0.53	0.46	0.75	2.05	2.78	3.13	0.62	1.17	0.42	4.07	5.05	7.07	1.77	1.96	1.15	gi|747052593|ref|XP_011072422.1|/0.0e+00/PREDICTED: LOW QUALITY PROTEIN: homeobox-leucine zipper protein ATHB-15 [Sesamum indicum]	gi|747042826|ref|XM_011082214.1|/0.0/PREDICTED: Sesamum indicum homeobox-leucine zipper protein ATHB-15-like (LOC105163757), mRNA	sp|Q9ZU11|ATB15_ARATH/0.0e+00/Homeobox-leucine zipper protein ATHB-15 OS=Arabidopsis thaliana GN=ATHB-15 PE=1 SV=1	sind:105157678/0.0e+00/homeobox-leucine zipper protein ATHB-15; K09338 homeobox-leucine zipper protein	At1g52150/0.0e+00/[K] LSE0187 A Homeodomain protein, contains START domain	PTHR24326:SF238/2.1E-271/--	cellular_component:GO:0005634//nucleus;molecular_function:GO:0008289//lipid binding;GO:0003677//DNA binding;
CL3853.Contig1	6.02	7.93	9.75	1.08	0.18	0.41	10.09	8.74	6.99	0.71	0.31	0.21	5.3	4.87	8.6	0.3	0.1	1.54	4.16	6.79	4.38	1.05	0.96	1.09	gi|697115700|ref|XP_009611762.1|/4.5e-114/PREDICTED: protein NRT1/ PTR FAMILY 8.2-like [Nicotiana tomentosiformis]	gi|848903562|ref|XM_012996091.1|/0.0/PREDICTED: Erythranthe guttatus protein NRT1/ PTR FAMILY 8.1-like (LOC105971240), mRNA	sp|Q9LFB8|PTR5_ARATH/5.6e-70/Protein NRT1/ PTR FAMILY 8.2 OS=Arabidopsis thaliana GN=NPF8.2 PE=2 SV=1	tcc:TCM_034135/2.4e-113/Peptide transporter 5; K14638 solute carrier family 15 (peptide/histidine transporter), member 3/4	At5g01180/1.5e-69/[E] KOG1237 H+/oligopeptide symporter	PTHR11654/3.1E-175/--	biological_process:GO:0006857//oligopeptide transport;cellular_component:GO:0016021//integral component of membrane;molecular_function:GO:0005215//transporter activity;
CL631.Contig4	5.94	7.19	3.64	0.54	0.49	0.29	8.99	1.61	2.59	0	0.74	1.28	3.51	0.73	7.1	0.41	0.76	0.52	3.38	4.67	2.36	0.94	0.57	0.69	gi|747051665|ref|XP_011071922.1|/2.9e-174/PREDICTED: short-chain dehydrogenase TIC 32, chloroplastic-like [Sesamum indicum]	gi|747051664|ref|XM_011073620.1|/0.0/PREDICTED: Sesamum indicum short-chain dehydrogenase TIC 32, chloroplastic-like (LOC105157255), mRNA	sp|A2RVM0|TIC32_ARATH/1.4e-73/Short-chain dehydrogenase TIC 32, chloroplastic OS=Arabidopsis thaliana GN=TIC32 PE=2 SV=1	gra:105787642/1.4e-137/short-chain dehydrogenase TIC 32, chloroplastic-like; K11153 retinol dehydrogenase 12 [EC:1.1.1.300]	At5g50130/1.8e-120/[Q] KOG1208 Dehydrogenases with different specificities (related to short-chain alcohol dehydrogenases)	PTHR24320/6.7E-127/--	NA
CL307.Contig12	5.9	4.1	4.92	1.27	0.72	0.93	9.41	11.47	11.26	1.74	3.4	2.9	2.23	1.26	2.93	0.48	0.48	0.86	4.07	2.46	2.92	1.11	1.12	1.33	gi|332322128|emb|CCA66036.1|/4.2e-306/hypothetical protein [Beta vulgaris subsp. vulgaris]	gi|669026884|emb|HG670306.1|/0.0/Triticum aestivum chromosome 3B, genomic scaffold, cultivar Chinese Spring	sp|P93295|M310_ARATH/8.3e-34/Uncharacterized mitochondrial protein AtMg00310 OS=Arabidopsis thaliana GN=AtMg00310 PE=4 SV=1	bna:106441311/1.5e-208/uncharacterized LOC106441311; K05909 laccase [EC:1.10.3.2]	At2g45230/1.3e-235/[R] KOG1075 FOG: Reverse transcriptase	PS50878/19.617/Reverse transcriptase (RT) catalytic domain profile.	NA
CL13004.Contig2	5.67	13.75	4.1	2.16	0.13	0	13.24	7.08	13.38	0	0.13	0.13	7.74	2.47	11.03	0.5	0	1.57	7.23	6.23	2.02	0.45	0	0.56	gi|566176013|ref|XP_006381437.1|/1.5e-09/hypothetical protein POPTR_0006s12830g [Populus trichocarpa] >gi|550336140|gb|ERP59234.1| hypothetical protein POPTR_0006s12830g [Populus trichocarpa]	NA	NA	NA	NA	NA	NA
CL631.Contig2	5.65	10.77	5.08	0.52	0.47	0.58	3.51	2.23	1.43	0.33	0.52	0.44	1.88	1.14	2.17	0.13	0.17	0	4.32	7.91	1.71	0.14	0.14	0.46	gi|747051665|ref|XP_011071922.1|/1.2e-165/PREDICTED: short-chain dehydrogenase TIC 32, chloroplastic-like [Sesamum indicum]	gi|747051664|ref|XM_011073620.1|/0.0/PREDICTED: Sesamum indicum short-chain dehydrogenase TIC 32, chloroplastic-like (LOC105157255), mRNA	sp|A2RVM0|TIC32_ARATH/6.3e-67/Short-chain dehydrogenase TIC 32, chloroplastic OS=Arabidopsis thaliana GN=TIC32 PE=2 SV=1	gra:105787642/8.2e-131/short-chain dehydrogenase TIC 32, chloroplastic-like; K11153 retinol dehydrogenase 12 [EC:1.1.1.300]	At5g50130/1.1e-113/[Q] KOG1208 Dehydrogenases with different specificities (related to short-chain alcohol dehydrogenases)	PTHR24320:SF81/1.8E-115/--	NA
CL6315.Contig2	5.64	5.23	4.32	1.21	0.89	1.09	4.37	5.52	3.2	0.1	0.92	0.83	2.94	3.66	2.27	1.14	1.25	0.37	2.11	3.55	2.45	0.8	0.57	0.86	gi|747059784|ref|XP_011076290.1|/8.0e-233/PREDICTED: uncharacterized protein LOC105160556 [Sesamum indicum]	gi|848905651|ref|XM_012996802.1|/0.0/PREDICTED: Erythranthe guttatus uncharacterized LOC105971879 (LOC105971879), mRNA	NA	bna:106425271/4.1e-49/phosphatidylinositol-3-phosphatase myotubularin-2-like; K18081 myotubularin-related protein 1/2 [EC:3.1.3.64 3.1.3.95]	NA	PF11961/2.5E-25/Domain of unknown function (DUF3475)	NA
CL8390.Contig2	5.55	6.4	6.15	1.73	0.79	0.69	1.6	1.67	1.27	0.07	0.06	0.2	1.12	1.31	1.74	0.18	0.07	0.32	4.31	2.86	3.22	1.22	0.74	1.4	gi|747071873|ref|XP_011082828.1|/0.0e+00/PREDICTED: leucine-rich repeat receptor-like serine/threonine-protein kinase At1g17230 [Sesamum indicum]	gi|747071872|ref|XM_011084526.1|/0.0/PREDICTED: Sesamum indicum leucine-rich repeat receptor-like serine/threonine-protein kinase At1g17230 (LOC105165499), mRNA	sp|Q9SHI2|Y1723_ARATH/0.0e+00/Leucine-rich repeat receptor-like serine/threonine-protein kinase At1g17230 OS=Arabidopsis thaliana GN=At1g17230 PE=2 SV=2	mtr:MTR_5g045910/2.2e-207/LRR receptor-like kinase family protein; K17422 large subunit ribosomal protein L41	At1g17230/0.0e+00/[T] LSE0002 A Receptor protein kinase containing LRR repeats	SM00369/25.0/Leucine-rich repeats, typical (most populated) subfamily	NA
Unigene37153	5.54	9.32	11.69	1.73	0.43	0.73	6.88	15.85	12.32	0.5	0.83	0.82	3.51	6.63	7.2	0.55	0.95	2.56	10.48	7.82	9.99	1.42	0.82	0.36	gi|747092996|ref|XP_011094285.1|/6.4e-147/PREDICTED: probable F-box protein At1g60180 [Sesamum indicum]	gi|848878539|ref|XM_012984240.1|/0.0/PREDICTED: Erythranthe guttatus probable F-box protein At1g60180 (LOC105960071), mRNA	sp|Q9SIH5|FB322_ARATH/2.6e-82/Probable F-box protein At1g60180 OS=Arabidopsis thaliana GN=At2g36090 PE=2 SV=1	NA	NA	PTHR33736:SF5/1.6E-185/--	cellular_component:GO:0016020//membrane;
CL6401.Contig2	5.48	4.15	8.92	1.26	0.94	1.52	3.75	7.66	4.78	0.77	1.06	2.28	3.4	7.09	2.94	0.59	1.01	0.56	7.48	2.94	7.09	1.39	0.5	0.33	gi|747084343|ref|XP_011089577.1|/2.6e-71/PREDICTED: cytochrome b561 and DOMON domain-containing protein At3g07570 [Sesamum indicum]	NA	NA	NA	At3g07570/2.6e-39/[T] KOG4293 Predicted membrane protein, contains DoH and Cytochrome b-561/ferric reductase transmembrane domains	PTHR23130:SF78/3.2E-61/--	NA
Unigene22852	5.47	14.62	2.98	0.49	0.13	0	6.19	1.05	1.11	0.13	0.09	0.04	1.84	0.58	4.57	0.17	0.09	0.31	3.37	3.78	0.6	0.27	0	0.29	gi|747045626|ref|XP_011095121.1|/1.4e-290/PREDICTED: protein NRT1/ PTR FAMILY 4.4 [Sesamum indicum]	gi|747045625|ref|XM_011096819.1|/0.0/PREDICTED: Sesamum indicum protein NRT1/ PTR FAMILY 4.4 (LOC105174647), mRNA	sp|Q56XQ6|PTR15_ARATH/2.5e-242/Protein NRT1/ PTR FAMILY 4.4 OS=Arabidopsis thaliana GN=NPF4.4 PE=2 SV=1	csv:101221996/4.9e-230/protein NRT1/ PTR FAMILY 4.4; K14638 solute carrier family 15 (peptide/histidine transporter), member 3/4	At1g33440/1.1e-236/[E] KOG1237 H+/oligopeptide symporter	PTHR11654:SF171/0.0/--	biological_process:GO:0006810//transport;cellular_component:GO:0016021//integral component of membrane;molecular_function:GO:0005215//transporter activity;
Unigene9857	5.25	4.69	4.76	1.01	0.09	0.42	4.44	2.82	2.49	0.4	0.6	0.94	2.81	1.18	4.16	0.22	0	0.5	4	3.04	2.57	0.89	1.06	0.41	gi|747091625|ref|XP_011093550.1|/1.5e-143/PREDICTED: MATE efflux family protein FRD3-like [Sesamum indicum]	gi|747044174|ref|XM_011089377.1|/0.0/PREDICTED: Sesamum indicum MATE efflux family protein FRD3 (LOC105169078), transcript variant X3, mRNA	sp|Q9SFB0|FRD3_ARATH/1.2e-122/MATE efflux family protein FRD3 OS=Arabidopsis thaliana GN=FRD3 PE=1 SV=1	sot:102593532/9.2e-06/protein DETOXIFICATION 18-like; K03327 multidrug resistance protein, MATE family	At3g08040/3.2e-122/[R] KOG1347 Uncharacterized membrane protein, predicted efflux pump	PTHR11206:SF156/2.0E-215/--	NA
Unigene20295	5.24	5.2	4.93	0.61	1.4	1.13	1.67	1.19	0.52	0.04	0.19	0.12	0.72	0.71	0.73	0.09	0.06	0.1	1.1	2.55	2.04	0.13	0.2	0.54	gi|747106190|ref|XP_011101380.1|/1.1e-171/PREDICTED: protein SCAR1-like [Sesamum indicum] >gi|747106192|ref|XP_011101382.1| PREDICTED: protein SCAR1-like [Sesamum indicum] >gi|747106194|ref|XP_011101383.1| PREDICTED: protein SCAR1-like [Sesamum indicum]	gi|747106193|ref|XM_011103081.1|/0.0/PREDICTED: Sesamum indicum protein SCAR1-like (LOC105179459), transcript variant X3, mRNA	sp|Q6AWX6|SCAR1_ARATH/5.7e-78/Protein SCAR1 OS=Arabidopsis thaliana GN=SCAR1 PE=1 SV=1	pda:103701209/2.5e-73/SCAR-like protein 2; K01595 phosphoenolpyruvate carboxylase [EC:4.1.1.31]	At1g29170/8.7e-73/[S] LSE0064 A Uncharacterized protein	PTHR12902/3.2E-119/--	NA
CL1311.Contig4	5.17	5.14	4.62	0.49	0.11	0	3.17	1.09	2.14	0.05	0.41	0.17	3.95	0.71	3.05	0.13	0.15	0.84	2.75	3.39	3.47	0.8	0.43	0.57	gi|747067042|ref|XP_011080220.1|/1.4e-266/PREDICTED: DEAD-box ATP-dependent RNA helicase 41 [Sesamum indicum] >gi|747067044|ref|XP_011080221.1| PREDICTED: DEAD-box ATP-dependent RNA helicase 41 [Sesamum indicum] >gi|747067046|ref|XP_011080222.1| PREDICTED: DEAD-box ATP-dependent RNA helicase 41 [Sesamum indicum]	gi|747067045|ref|XM_011081920.1|/0.0/PREDICTED: Sesamum indicum DEAD-box ATP-dependent RNA helicase 41 (LOC105163529), transcript variant X3, mRNA	sp|Q0E2Z7|RH41_ORYSJ/5.7e-189/DEAD-box ATP-dependent RNA helicase 41 OS=Oryza sativa subsp. japonica GN=Os02g0201900 PE=2 SV=2	sind:105163529/2.4e-267/DEAD-box ATP-dependent RNA helicase 41; K19466 ATP-dependent RNA helicase DDX59 [EC:3.6.4.13]	Hs13775232/7.5e-111/[A] KOG0331 ATP-dependent RNA helicase	PTHR24031/4.3E-238/--	molecular_function:GO:0005524//ATP binding;GO:0004386//helicase activity;GO:0003676//nucleic acid binding;
CL160.Contig11	5.14	5.48	4.15	1.3	0.87	0.69	6.78	6.07	4.25	0.63	1.66	1.32	4.19	4.43	5.53	0.68	1.18	1.65	4.13	3.96	3.63	1.35	1.13	1.36	gi|747052593|ref|XP_011072422.1|/0.0e+00/PREDICTED: LOW QUALITY PROTEIN: homeobox-leucine zipper protein ATHB-15 [Sesamum indicum]	gi|747052592|ref|XM_011074120.1|/0.0/PREDICTED: Sesamum indicum homeobox-leucine zipper protein ATHB-15 (LOC105157678), mRNA	sp|Q9ZU11|ATB15_ARATH/0.0e+00/Homeobox-leucine zipper protein ATHB-15 OS=Arabidopsis thaliana GN=ATHB-15 PE=1 SV=1	sind:105157678/0.0e+00/homeobox-leucine zipper protein ATHB-15; K09338 homeobox-leucine zipper protein	At1g52150/0.0e+00/[K] LSE0187 A Homeodomain protein, contains START domain	PS50848/25.437/START domain profile.	NA
CL599.Contig2	5.12	5.92	3.5	0	0.11	0	3.14	1.37	2.3	0	0	0	2.07	2.2	2.14	0	0	0	4.82	3.41	4.94	0	0	0.58	gi|566174279|ref|XP_002307965.2|/1.4e-09/hypothetical protein POPTR_0006s03510g [Populus trichocarpa] >gi|550335376|gb|EEE91488.2| hypothetical protein POPTR_0006s03510g [Populus trichocarpa]	gi|147788941|emb|AM433556.2|/0.0/Vitis vinifera contig VV78X065147.14, whole genome shotgun sequence	NA	NA	NA	PTHR34545:SF3/4.2E-23/--	NA
CL8489.Contig1	5.11	3.26	2.72	0	0.15	0	6.12	46.48	22.25	0	0	0	3.31	7.42	2.62	0	0	0.48	6.45	5.66	1.26	0.25	0	0	gi|747054714|ref|XP_011073577.1|/2.3e-46/PREDICTED: bidirectional sugar transporter SWEET14-like [Sesamum indicum] >gi|747054716|ref|XP_011073579.1| PREDICTED: bidirectional sugar transporter SWEET14-like [Sesamum indicum]	gi|747108296|ref|XM_011071168.1|/0.0/PREDICTED: Sesamum indicum bidirectional sugar transporter SWEET14-like (LOC105155294), partial mRNA	sp|Q2R3P9|SWT14_ORYSJ/1.7e-36/Bidirectional sugar transporter SWEET14 OS=Oryza sativa subsp. japonica GN=SWEET14 PE=2 SV=1	sind:105158492/3.8e-47/bidirectional sugar transporter SWEET14-like; K15382 solute carrier family 50 (sugar transporter)	At5g23660/1.1e-32/[R] KOG1623 Multitransmembrane protein	PTHR10791/1.2E-60/--	NA
CL15718.Contig26	5.01	6.39	5.93	1.48	0.81	0.46	3.91	2.24	3.2	0.18	0.34	0.39	2.83	1.77	2.83	0.45	0.53	0.69	5.67	4.1	2.79	1.03	0.87	0.53	gi|747100879|ref|XP_011098546.1|/0.0e+00/PREDICTED: ABC transporter B family member 15-like [Sesamum indicum]	gi|747100878|ref|XM_011100244.1|/0.0/PREDICTED: Sesamum indicum ABC transporter B family member 15-like (LOC105177189), mRNA	sp|Q9LHD1|AB15B_ARATH/0.0e+00/ABC transporter B family member 15 OS=Arabidopsis thaliana GN=ABCB15 PE=3 SV=1	sind:105177189/0.0e+00/ABC transporter B family member 15-like; K05658 ATP-binding cassette, subfamily B (MDR/TAP), member 1 [EC:3.6.3.44]	At3g28345/0.0e+00/[Q] KOG0055 Multidrug/pheromone exporter, ABC superfamily	PTHR24221:SF141/0.0/--	NA
CL8859.Contig2	4.87	5.48	3.2	0.38	0	0.51	3.95	3.32	7.95	0.47	0.64	0.27	8.48	15.01	14.08	4.39	4.21	1.29	6.56	5.33	4.48	0.94	0.2	0.9	gi|914408377|gb|AKV71955.1|/3.9e-167/R2R3-MYB protein [Rehmannia glutinosa]	gi|914408376|gb|KR780092.1|/0.0/Rehmannia glutinosa R2R3-MYB protein (MYB16) mRNA, complete cds	sp|Q9LDE1|MY108_ARATH/2.5e-63/Transcription factor MYB108 OS=Arabidopsis thaliana GN=MYB108 PE=1 SV=1	sind:105160804/2.5e-119/transcription factor MYB108-like; K09422 myb proto-oncogene protein, plant	At1g68320/5.1e-71/[K] KOG0048 Transcription factor, Myb superfamily	PTHR10641:SF510/3.5E-124/--	NA
CL8390.Contig1	4.81	5.08	4.41	1.59	0.55	0.56	2.35	3.2	2.32	0.24	0.44	0.73	3.05	2.53	2.64	0.38	0.23	0.31	3.41	3.58	3.13	0.75	0.55	0.61	gi|747071873|ref|XP_011082828.1|/0.0e+00/PREDICTED: leucine-rich repeat receptor-like serine/threonine-protein kinase At1g17230 [Sesamum indicum]	gi|747071872|ref|XM_011084526.1|/0.0/PREDICTED: Sesamum indicum leucine-rich repeat receptor-like serine/threonine-protein kinase At1g17230 (LOC105165499), mRNA	sp|Q9SHI2|Y1723_ARATH/0.0e+00/Leucine-rich repeat receptor-like serine/threonine-protein kinase At1g17230 OS=Arabidopsis thaliana GN=At1g17230 PE=2 SV=2	mtr:MTR_5g045910/4.0e-159/LRR receptor-like kinase family protein; K17422 large subunit ribosomal protein L41	At1g17230/0.0e+00/[T] LSE0002 A Receptor protein kinase containing LRR repeats	SM00369/25.0/Leucine-rich repeats, typical (most populated) subfamily	NA
CL160.Contig15	4.79	8.46	4.66	2.21	1.01	1.08	7.36	8.28	7.94	0.76	2.59	2.19	5.77	6.62	7.05	1.54	1.7	1.95	4.94	4.66	4.24	1.98	1.35	1.29	gi|747052593|ref|XP_011072422.1|/0.0e+00/PREDICTED: LOW QUALITY PROTEIN: homeobox-leucine zipper protein ATHB-15 [Sesamum indicum]	gi|747052592|ref|XM_011074120.1|/0.0/PREDICTED: Sesamum indicum homeobox-leucine zipper protein ATHB-15 (LOC105157678), mRNA	sp|Q9ZU11|ATB15_ARATH/0.0e+00/Homeobox-leucine zipper protein ATHB-15 OS=Arabidopsis thaliana GN=ATHB-15 PE=1 SV=1	sind:105157678/0.0e+00/homeobox-leucine zipper protein ATHB-15; K09338 homeobox-leucine zipper protein	At1g52150/0.0e+00/[K] LSE0187 A Homeodomain protein, contains START domain	PTHR24326:SF238/3.4E-279/--	cellular_component:GO:0005634//nucleus;molecular_function:GO:0008289//lipid binding;GO:0003677//DNA binding;
CL8390.Contig4	4.71	6.99	4.95	1.24	0.66	0.83	5.45	5.9	5.34	0.27	1.2	0.94	4.28	4.25	5.58	0.47	0.52	0.85	4.99	3.75	4.62	0.72	0.45	0.72	gi|747071873|ref|XP_011082828.1|/0.0e+00/PREDICTED: leucine-rich repeat receptor-like serine/threonine-protein kinase At1g17230 [Sesamum indicum]	gi|747071872|ref|XM_011084526.1|/0.0/PREDICTED: Sesamum indicum leucine-rich repeat receptor-like serine/threonine-protein kinase At1g17230 (LOC105165499), mRNA	sp|Q9SHI2|Y1723_ARATH/0.0e+00/Leucine-rich repeat receptor-like serine/threonine-protein kinase At1g17230 OS=Arabidopsis thaliana GN=At1g17230 PE=2 SV=2	mtr:MTR_5g045910/5.4e-206/LRR receptor-like kinase family protein; K17422 large subunit ribosomal protein L41	At1g17230/0.0e+00/[T] LSE0002 A Receptor protein kinase containing LRR repeats	SM00369/25.0/Leucine-rich repeats, typical (most populated) subfamily	NA
CL15718.Contig29	4.63	4.68	4.02	0.56	0.08	0.14	9.31	8.33	6.79	0.02	0.03	0.27	7.12	6.18	7.85	0.19	0.07	1.07	4.53	2.22	1.08	0.06	0	0	gi|747100879|ref|XP_011098546.1|/0.0e+00/PREDICTED: ABC transporter B family member 15-like [Sesamum indicum]	gi|747100878|ref|XM_011100244.1|/0.0/PREDICTED: Sesamum indicum ABC transporter B family member 15-like (LOC105177189), mRNA	sp|Q9LHD1|AB15B_ARATH/0.0e+00/ABC transporter B family member 15 OS=Arabidopsis thaliana GN=ABCB15 PE=3 SV=1	sot:102600853/0.0e+00/ABC transporter B family member 15-like; K05658 ATP-binding cassette, subfamily B (MDR/TAP), member 1 [EC:3.6.3.44]	At3g28345/0.0e+00/[Q] KOG0055 Multidrug/pheromone exporter, ABC superfamily	PS00211/-/ABC transporters family signature.	NA
CL5832.Contig2	4.48	13.46	7.85	1.65	0	0.4	5.86	4.24	10.91	0	0.37	0.46	4.52	1.67	4.27	0	0	0.39	11.63	10.69	2.91	0.72	0	2.12	gi|743782826|ref|XP_010921246.1|/2.6e-57/PREDICTED: protein LURP-one-related 8-like isoform X1 [Elaeis guineensis]	gi|514805086|ref|XM_004977351.1|/0.0/PREDICTED: Setaria italica protein LURP-one-related 8-like (LOC101781829), mRNA	sp|Q9ZVI6|LOR8_ARATH/9.1e-37/Protein LURP-one-related 8 OS=Arabidopsis thaliana GN=At2g38640 PE=2 SV=1	bvg:104900389/1.6e-17/uncharacterized LOC104900389; K03239 translation initiation factor eIF-2B subunit alpha	NA	PF04525/1.7E-23/LURP-one-related	NA
CL1207.Contig3	4.33	4.3	6.43	0.96	1.08	0.36	6.13	5.96	5.61	0.29	1.02	0.96	4.03	4.01	6.3	0.77	0.37	0.86	3.34	5.47	4.21	1.8	0.77	0.41	gi|747076284|ref|XP_011085207.1|/0.0e+00/PREDICTED: homeobox-leucine zipper protein ATHB-14-like [Sesamum indicum]	gi|747097427|ref|XM_011098376.1|/0.0/PREDICTED: Sesamum indicum homeobox-leucine zipper protein ATHB-14-like (LOC105175788), mRNA	sp|O04291|ATB14_ARATH/0.0e+00/Homeobox-leucine zipper protein ATHB-14 OS=Arabidopsis thaliana GN=ATHB-14 PE=1 SV=1	sind:105167264/0.0e+00/homeobox-leucine zipper protein ATHB-14-like; K09338 homeobox-leucine zipper protein	At2g34710/0.0e+00/[K] LSE0187 A Homeodomain protein, contains START domain	PS50848/25.314/START domain profile.	cellular_component:GO:0005634//nucleus;molecular_function:GO:0008289//lipid binding;GO:0003677//DNA binding;
CL6232.Contig4	4.3	5.45	6.92	0.37	0.22	0.08	5.43	6.25	4.73	0.3	0.7	0.7	2.85	4.52	2.84	0.2	0.33	0.91	2.23	4.41	3.36	0.17	0.31	0.15	gi|747052631|ref|XP_011072442.1|/8.7e-164/PREDICTED: protein IQ-DOMAIN 31-like [Sesamum indicum]	gi|747042801|ref|XM_011082078.1|/0.0/PREDICTED: Sesamum indicum protein IQ-DOMAIN 14-like (LOC105163646), mRNA	sp|Q8L4D8|IQD31_ARATH/1.3e-13/Protein IQ-DOMAIN 31 OS=Arabidopsis thaliana GN=IQD31 PE=1 SV=1	csv:101220676/3.5e-17/protein gar2; K14411 RNA-binding protein Musashi	NA	PTHR32295:SF10/2.1E-192/--	NA
CL5873.Contig7	4.3	6.89	3.23	0.98	0.81	1.05	7.7	19.02	16.2	0.21	0.19	0.23	4.46	5.05	5.14	0.43	0.33	0.73	6.23	3.22	2.2	1.38	0.95	1.05	gi|747051914|ref|XP_011072051.1|/3.7e-249/PREDICTED: organic cation/carnitine transporter 1 isoform X1 [Sesamum indicum]	gi|747051913|ref|XM_011073749.1|/0.0/PREDICTED: Sesamum indicum organic cation/carnitine transporter 1 (LOC105157347), transcript variant X1, mRNA	sp|Q9CAT6|OCT1_ARATH/4.1e-174/Organic cation/carnitine transporter 1 OS=Arabidopsis thaliana GN=OCT1 PE=2 SV=1	cit:102629423/1.5e-203/organic cation/carnitine transporter 1; K08202 MFS transporter, OCT family, solute carrier family 22 (organic cation transporter), member 4/5	At1g73220/1.1e-173/[R] KOG0255 Synaptic vesicle transporter SVOP and related transporters (major facilitator superfamily)	PTHR24064:SF271/0.0/--	NA
CL599.Contig5	4.27	4.39	6.41	0.75	0	0.34	4.01	1.52	6.14	0.27	0	0.1	3.42	3.26	2.93	0	0.1	0.16	4.3	3.93	1.41	0.53	0.59	0.24	gi|566174279|ref|XP_002307965.2|/1.3e-09/hypothetical protein POPTR_0006s03510g [Populus trichocarpa] >gi|550335376|gb|EEE91488.2| hypothetical protein POPTR_0006s03510g [Populus trichocarpa]	gi|147788941|emb|AM433556.2|/0.0/Vitis vinifera contig VV78X065147.14, whole genome shotgun sequence	NA	NA	NA	PTHR34545:SF3/4.2E-23/--	NA
CL8825.Contig1	4.23	4.65	3.16	1.21	0.34	0.64	3.83	2.12	2.58	0.29	0.69	0.59	5.48	2.74	3.16	0.19	0.04	1.16	6.49	5.97	7.45	0.78	2.18	0.83	gi|747065022|ref|XP_011079121.1|/0.0e+00/PREDICTED: uncharacterized protein LOC105162719 [Sesamum indicum]	gi|747065021|ref|XM_011080819.1|/0.0/PREDICTED: Sesamum indicum uncharacterized LOC105162719 (LOC105162719), mRNA	NA	ats:F775_15305/9.3e-86/Cysteine-rich receptor-like protein kinase 27; K04733 interleukin-1 receptor-associated kinase 4 [EC:2.7.11.1]	At3g03680/0.0e+00/[E] LSE0030 A Anthranilate phosphoribosyltransferase and related proteins	PS50004/8.814/C2 domain profile.	NA
CL11218.Contig4	4.16	6.42	2.29	0.92	0.2	0.16	3.19	4.07	3.4	0.04	0.09	0.05	3.93	1.69	4.55	0.04	0.05	0.74	2.74	1.64	1.79	0.32	0.1	0.05	gi|747052138|ref|XP_011072176.1|/4.9e-309/PREDICTED: ferric reduction oxidase 8, mitochondrial, partial [Sesamum indicum]	gi|747052137|ref|XM_011073874.1|/0.0/PREDICTED: Sesamum indicum ferric reduction oxidase 8, mitochondrial (LOC105157466), partial mRNA	sp|Q8VY13|FRO8_ARATH/3.0e-195/Ferric reduction oxidase 8, mitochondrial OS=Arabidopsis thaliana GN=FRO8 PE=2 SV=1	nnu:104596257/1.0e-118/uncharacterized LOC104596257; K13411 dual oxidase [EC:1.6.3.1 1.11.1.-]	At5g50160/9.4e-196/[PQ] KOG0039 Ferric reductase, NADH/NADPH oxidase and related proteins	PTHR11972/0.0/--	NA
Unigene20349	4.13	2.56	10.67	0	0	0	12.33	11.54	15.74	0	0	0.08	3.81	15.15	5.6	0	0	0.15	8.45	8.43	25.03	0	0	0	gi|747050018|ref|XP_011071064.1|/2.2e-155/PREDICTED: WAT1-related protein At1g70260 [Sesamum indicum]	gi|747050017|ref|XM_011072762.1|/0.0/PREDICTED: Sesamum indicum WAT1-related protein At1g70260 (LOC105156591), mRNA	sp|F4I5D5|WTR11_ARATH/5.4e-99/WAT1-related protein At1g70260 OS=Arabidopsis thaliana GN=At1g70260 PE=2 SV=1	ats:F775_23930/4.7e-18/Squalene synthetase; K00801 farnesyl-diphosphate farnesyltransferase [EC:2.5.1.21]	At1g60050/5.7e-87/[R] LSE0148 A Nodulin-like protein	PF00892/2.2E-10/EamA-like transporter family	NA
CL3337.Contig6	4.04	6.89	4.84	0.69	0	0.18	2.46	2.31	2.38	0.07	0.17	0.25	2.71	2.42	1.69	0.08	0	0.16	2.09	3.6	2.81	0.34	0.12	0.09	gi|747057876|ref|XP_011075258.1|/9.4e-90/PREDICTED: homeobox-leucine zipper protein HOX11 [Sesamum indicum]	gi|747057875|ref|XM_011076956.1|/0.0/PREDICTED: Sesamum indicum homeobox-leucine zipper protein HOX11 (LOC105159770), mRNA	sp|P46665|HAT14_ARATH/1.3e-65/Homeobox-leucine zipper protein HAT14 OS=Arabidopsis thaliana GN=HAT14 PE=2 SV=3	sind:105159770/1.6e-90/homeobox-leucine zipper protein HOX11; K09338 homeobox-leucine zipper protein	At5g06710/2.9e-64/[K] KOG0483 Transcription factor HEX, contains HOX and HALZ domains	PF00046/3.1E-16/Homeobox domain	NA
CL8033.Contig2	3.88	2.61	7.73	0	0.15	0.5	2.19	3.11	4.68	0	0	0.3	1.68	3.5	3.99	0.14	0.14	0.42	6.01	2.26	5.93	0.51	0.66	0	gi|747061001|ref|XP_011076954.1|/4.4e-106/PREDICTED: agamous-like MADS-box protein AGL80 [Sesamum indicum]	gi|848926461|ref|XM_013003545.1|/0.0/PREDICTED: Erythranthe guttatus agamous-like MADS-box protein AGL80 (LOC105978129), mRNA	sp|Q9FJK3|AGL80_ARATH/7.3e-51/Agamous-like MADS-box protein AGL80 OS=Arabidopsis thaliana GN=AGL80 PE=1 SV=1	nnu:104585605/2.1e-58/agamous-like MADS-box protein AGL80; K04454 MADS-box transcription enhancer factor 2C	At5g48670/1.9e-50/[K] KOG0014 MADS box transcription factor	PR00404/4.7E-8/MADS domain signature	NA
CL8570.Contig3	3.7	1.98	3.51	0.26	0.29	0.1	2.68	2.38	3.21	0.16	0	0	1.95	1.98	2.2	0	0.09	0.09	1.3	2.22	2.17	0.1	0.2	0.3	NA	NA	NA	NA	NA	NA	NA
CL3502.Contig1	3.69	3.81	2.53	0.88	0.38	0.24	3.2	3.49	3.42	0.03	0.11	0.13	0.59	1.2	2.15	0.17	0	0	2.63	3.19	2.42	0	0.29	0	gi|747082819|ref|XP_011088749.1|/7.4e-181/PREDICTED: CDPK-related protein kinase-like [Sesamum indicum]	gi|747082818|ref|XM_011090447.1|/0.0/PREDICTED: Sesamum indicum CDPK-related protein kinase-like (LOC105169894), mRNA	sp|P53681|CRK_DAUCA/2.9e-175/CDPK-related protein kinase OS=Daucus carota GN=CRK PE=2 SV=1	tcc:TCM_000571/9.1e-177/CDPK-related kinase; K00924	At3g50530/7.4e-170/[T] KOG0032 Ca2+/calmodulin-dependent protein kinase, EF-Hand protein superfamily	PS00108/-/Serine/Threonine protein kinases active-site signature.	biological_process:GO:0006468//protein phosphorylation;molecular_function:GO:0004674//protein serine/threonine kinase activity;GO:0005524//ATP binding;GO:0005509//calcium ion binding;
Unigene33987	3.53	2.48	3.38	0.33	0.43	0	1.85	1.19	0.78	0.15	0.54	0.5	1.76	1.49	1.53	0.43	0.45	0.41	1.51	2.38	2.03	0.42	0.69	0.39	gi|698516097|ref|XP_009802935.1|/3.2e-39/PREDICTED: uncharacterized protein LOC104248381 [Nicotiana sylvestris]	NA	NA	bna:106398135/1.8e-24/uncharacterized LOC106398135; K01051 pectinesterase [EC:3.1.1.11]	At2g15540/1.2e-30/[R] KOG1075 FOG: Reverse transcriptase	PTHR31286/6.2E-24/--	NA
CL8570.Contig4	3.4	2.46	2.31	0.51	0.09	0	1.51	2.3	2.06	0.31	0	0	2.05	3.59	1.98	0.43	0	0.26	3.5	1.61	2.87	0.21	0.1	0	NA	NA	NA	NA	NA	NA	NA
CL15718.Contig3	3.37	4.76	3.96	1.99	0.31	0.58	5.13	4.18	4.06	0.14	0.44	0.43	2.69	3.98	3.87	0.51	0.29	0.72	4.86	2.4	1.25	0.37	0.56	0.65	gi|747100879|ref|XP_011098546.1|/0.0e+00/PREDICTED: ABC transporter B family member 15-like [Sesamum indicum]	gi|747100878|ref|XM_011100244.1|/0.0/PREDICTED: Sesamum indicum ABC transporter B family member 15-like (LOC105177189), mRNA	sp|Q9LHD1|AB15B_ARATH/0.0e+00/ABC transporter B family member 15 OS=Arabidopsis thaliana GN=ABCB15 PE=3 SV=1	sind:105177189/0.0e+00/ABC transporter B family member 15-like; K05658 ATP-binding cassette, subfamily B (MDR/TAP), member 1 [EC:3.6.3.44]	At3g28345/0.0e+00/[Q] KOG0055 Multidrug/pheromone exporter, ABC superfamily	PS00211/-/ABC transporters family signature.	NA
CL3941.Contig3	3.28	3.79	4.63	1.28	1.16	0.97	2.5	3.38	3.02	0.28	1.34	1.19	1.86	3.08	2.49	0.95	1.39	1.02	3.51	2.71	3.32	1.84	1.04	1.25	gi|731390060|ref|XP_002283031.3|/0.0e+00/PREDICTED: probable leucine-rich repeat receptor-like protein kinase At2g33170 [Vitis vinifera] >gi|731390062|ref|XP_010650217.1| PREDICTED: probable leucine-rich repeat receptor-like protein kinase At2g33170 [Vitis vinifera] >gi|731390064|ref|XP_010650218.1| PREDICTED: probable leucine-rich repeat receptor-like protein kinase At2g33170 [Vitis vinifera] >g…	gi|747055254|ref|XM_011075563.1|/0.0/PREDICTED: Sesamum indicum probable leucine-rich repeat receptor-like protein kinase At2g33170 (LOC105158723), mRNA	sp|O49318|Y2317_ARATH/0.0e+00/Probable leucine-rich repeat receptor-like protein kinase At2g33170 OS=Arabidopsis thaliana GN=At2g33170 PE=2 SV=1	mtr:MTR_5g045910/3.8e-204/LRR receptor-like kinase family protein; K17422 large subunit ribosomal protein L41	At2g33170/0.0e+00/[T] LSE0002 A Receptor protein kinase containing LRR repeats	SM00220/3.7E-29/Serine/Threonine protein kinases, catalytic domain	NA
Unigene481	3.16	3.45	3.36	1.11	0.47	0.48	3	2.67	2.95	0.15	0.77	1.18	1.92	2.04	2.8	0.48	0.62	0.95	2.97	4.09	2.17	0.97	0.66	0.78	gi|747048695|ref|XP_011070366.1|/1.6e-249/PREDICTED: transcription factor LHW isoform X1 [Sesamum indicum]	gi|747048694|ref|XM_011072064.1|/0.0/PREDICTED: Sesamum indicum transcription factor LHW (LOC105156036), transcript variant X1, mRNA	sp|Q9XIN0|LHW_ARATH/2.3e-49/Transcription factor LHW OS=Arabidopsis thaliana GN=LHW PE=1 SV=1	aly:ARALYDRAFT_674863/1.4e-38/hypothetical protein; K08867 WNK lysine deficient protein kinase [EC:2.7.11.1]	At2g27230/6.2e-49/[RK] LSE0475 A Predicted bHLH transcription factor	PTHR13902/6.4E-173/--	NA
Unigene13281	2.88	8.45	1.59	0.6	0	0.17	4.17	0.51	0.62	0	0	0	1.63	0.55	3.29	0	0	0	3.09	3.03	0.36	0.11	0	0.12	gi|747045626|ref|XP_011095121.1|/7.7e-139/PREDICTED: protein NRT1/ PTR FAMILY 4.4 [Sesamum indicum]	gi|747045625|ref|XM_011096819.1|/0.0/PREDICTED: Sesamum indicum protein NRT1/ PTR FAMILY 4.4 (LOC105174647), mRNA	sp|Q56XQ6|PTR15_ARATH/1.1e-122/Protein NRT1/ PTR FAMILY 4.4 OS=Arabidopsis thaliana GN=NPF4.4 PE=2 SV=1	cmo:103493301/1.5e-116/protein NRT1/ PTR FAMILY 4.3-like; K14638 solute carrier family 15 (peptide/histidine transporter), member 3/4	At1g33440/2.8e-122/[E] KOG1237 H+/oligopeptide symporter	PTHR11654:SF171/7.6E-189/--	biological_process:GO:0006810//transport;cellular_component:GO:0016021//integral component of membrane;molecular_function:GO:0005215//transporter activity;
CL1021.Contig6	2.84	3.37	3.35	1.43	0.7	0.91	2.65	4.45	3.18	0.37	0.88	1.14	1.74	2.9	3.17	0.96	0.95	0.8	3.81	5.15	4.81	1.53	1.3	1.08	gi|747084957|ref|XP_011089912.1|/0.0e+00/PREDICTED: homeobox-leucine zipper protein REVOLUTA-like [Sesamum indicum]	gi|747084956|ref|XM_011091610.1|/0.0/PREDICTED: Sesamum indicum homeobox-leucine zipper protein REVOLUTA-like (LOC105170721), mRNA	sp|Q9SE43|REV_ARATH/0.0e+00/Homeobox-leucine zipper protein REVOLUTA OS=Arabidopsis thaliana GN=REV PE=1 SV=2	sind:105170721/0.0e+00/homeobox-leucine zipper protein REVOLUTA-like; K09338 homeobox-leucine zipper protein	At5g60690/0.0e+00/[K] LSE0187 A Homeodomain protein, contains START domain	SM00234/3.2E-40/in StAR and phosphatidylcholine transfer protein	biological_process:GO:0010051//xylem and phloem pattern formation;GO:0009855//determination of bilateral symmetry;GO:0030154//cell differentiation;GO:0009956//radial pattern formation;GO:0010089//xylem development;GO:0010014//meristem initiation;GO:0009944//polarity specification of adaxial/abaxial axis;cellular_component:GO:0005634//nucleus;molecular_function:GO:0044212//transcription regulatory…
CL685.Contig6	2.64	3.09	2.76	0.92	0.23	0.29	2.33	2.75	3	0.22	0.59	0.6	1.56	1.7	1.3	0.34	0.44	0.67	3.05	2.15	2.09	0.51	0.31	0.37	gi|747076392|ref|XP_011085266.1|/0.0e+00/PREDICTED: LRR receptor-like serine/threonine-protein kinase FLS2 [Sesamum indicum]	gi|747076391|ref|XM_011086964.1|/0.0/PREDICTED: Sesamum indicum LRR receptor-like serine/threonine-protein kinase FLS2 (LOC105167308), mRNA	sp|Q9FL28|FLS2_ARATH/0.0e+00/LRR receptor-like serine/threonine-protein kinase FLS2 OS=Arabidopsis thaliana GN=FLS2 PE=1 SV=1	sind:105167308/0.0e+00/LRR receptor-like serine/threonine-protein kinase FLS2; K13420 LRR receptor-like serine/threonine-protein kinase FLS2 [EC:2.7.11.1]	At5g46330/0.0e+00/[T] LSE0002 A Receptor protein kinase containing LRR repeats	PTHR27000:SF16/0.0/--	NA
Unigene23223	2.61	4.37	2.47	0.08	0	0.08	6.02	4.05	2.83	0	0	0.14	3.49	2.22	3.56	0.13	0	0.41	2.18	1.68	0.15	0	0	0	gi|747066578|ref|XP_011079975.1|/2.9e-175/PREDICTED: aluminum-activated malate transporter 2-like [Sesamum indicum]	gi|747066577|ref|XM_011081673.1|/0.0/PREDICTED: Sesamum indicum aluminum-activated malate transporter 2-like (LOC105163361), mRNA	sp|O49696|ALMTC_ARATH/1.3e-77/Aluminum-activated malate transporter 12 OS=Arabidopsis thaliana GN=ALMT12 PE=2 SV=1	egr:104416563/2.2e-51/chaperone protein ClpB1-like; K03695 ATP-dependent Clp protease ATP-binding subunit ClpB	At4g17970/3.6e-77/[R] KOG4711 Predicted membrane protein	PTHR31086:SF13/7.4E-221/--	biological_process:GO:0015743//malate transport;cellular_component:GO:0016021//integral component of membrane;	ALMT
CL11218.Contig3	2.5	8.75	3.16	0.98	0.15	0.21	3.67	3.89	4.31	0	0	0.23	2.95	1.62	4.16	0.18	0.13	1.06	2.77	1.66	2.01	0.48	0.15	0.05	gi|747052138|ref|XP_011072176.1|/4.6e-307/PREDICTED: ferric reduction oxidase 8, mitochondrial, partial [Sesamum indicum]	gi|747052137|ref|XM_011073874.1|/0.0/PREDICTED: Sesamum indicum ferric reduction oxidase 8, mitochondrial (LOC105157466), partial mRNA	sp|Q8VY13|FRO8_ARATH/2.3e-195/Ferric reduction oxidase 8, mitochondrial OS=Arabidopsis thaliana GN=FRO8 PE=2 SV=1	nnu:104596257/1.1e-117/uncharacterized LOC104596257; K13411 dual oxidase [EC:1.6.3.1 1.11.1.-]	At5g50160/2.1e-195/[PQ] KOG0039 Ferric reductase, NADH/NADPH oxidase and related proteins	PF08022/5.4E-22/FAD-binding domain	NA
CL5458.Contig7	2.41	5.22	2.97	0.28	0.21	0.46	0.62	1.05	1.08	0.18	0	0.08	0.48	0.62	1.11	0.2	0.05	0	1.56	2.08	1.13	0.46	0.13	0.44	gi|747040281|ref|XP_011073493.1|/0.0e+00/PREDICTED: pentatricopeptide repeat-containing protein At4g19440, chloroplastic [Sesamum indicum]	gi|747040280|ref|XM_011075191.1|/0.0/PREDICTED: Sesamum indicum pentatricopeptide repeat-containing protein At4g19440, chloroplastic (LOC105158401), mRNA	sp|Q940A6|PP325_ARATH/9.3e-182/Pentatricopeptide repeat-containing protein At4g19440, chloroplastic OS=Arabidopsis thaliana GN=At4g19440 PE=2 SV=2	pda:103707812/9.6e-110/pentatricopeptide repeat-containing protein At5g61990, mitochondrial-like; K17964 leucine-rich PPR motif-containing protein, mitochondrial	At4g19440/2.5e-181/[R] KOG4197 FOG: PPR repeat	PF12854/4.6E-8/PPR repeat	NA
CL2717.Contig2	2.09	3.07	1.67	0.12	0	0	3.24	4.19	4.76	0	0.04	0	1.47	2.17	2.45	0.07	0.04	0.11	3.14	2.02	0.46	0.09	0	0	gi|747070972|ref|XP_011082333.1|/0.0e+00/PREDICTED: uncharacterized protein LOC105165136 [Sesamum indicum]	gi|848912046|ref|XM_012998889.1|/0.0/PREDICTED: Erythranthe guttatus uncharacterized LOC105973836 (LOC105973836), mRNA	NA	NA	NA	PTHR30509/0.0/--	NA
CL4833.Contig3	2.07	6.41	2.38	0.63	0.16	0.16	6.68	5.9	9.54	0.06	0.21	0.31	0.88	1.83	2.6	0.23	0	0.29	1.38	4.23	0.94	0.37	0.07	0.59	gi|747092615|ref|XP_011094082.1|/0.0e+00/PREDICTED: putative inactive cadmium/zinc-transporting ATPase HMA3 [Sesamum indicum]	gi|747092614|ref|XM_011095780.1|/0.0/PREDICTED: Sesamum indicum putative inactive cadmium/zinc-transporting ATPase HMA3 (LOC105173878), mRNA	sp|Q9SZW4|HMA2_ARATH/2.6e-295/Cadmium/zinc-transporting ATPase HMA2 OS=Arabidopsis thaliana GN=HMA2 PE=2 SV=1	sot:102604572/0.0e+00/cadmium/zinc-transporting ATPase HMA3-like; K01534 Cd2+/Zn2+-exporting ATPase [EC:3.6.3.3 3.6.3.5]	At4g30110/6.9e-295/[P] KOG0207 Cation transport ATPase	PTHR24093:SF318/4.3E-278/--	NA
Unigene960	1.67	6.09	0.38	0.38	0.05	0	3.58	0.41	0.15	0	0	0	0.66	0.19	2.66	0	0	0.05	2.25	0.79	0.11	0	0	0	gi|698521656|ref|XP_009757629.1|/2.6e-168/PREDICTED: probable beta-1,3-galactosyltransferase 8 isoform X1 [Nicotiana sylvestris]	gi|747045623|ref|XM_011096807.1|/0.0/PREDICTED: Sesamum indicum probable beta-1,3-galactosyltransferase 8 (LOC105174638), mRNA	sp|Q9C809|B3GT8_ARATH/7.6e-158/Probable beta-1,3-galactosyltransferase 8 OS=Arabidopsis thaliana GN=B3GALT8 PE=2 SV=1	tcc:TCM_036027/8.2e-168/Galactosyltransferase family protein isoform 1; K20855 beta-1,3-galactosyltransferase 1/2/3/4/5/7/8 [EC:2.4.1.-]	At1g33430/2.0e-157/[G] KOG2288 Galactosyltransferases	PTHR11214:SF125/2.4E-256/--	biological_process:GO:0006486//protein glycosylation;cellular_component:GO:0016021//integral component of membrane;GO:0000139//Golgi membrane;molecular_function:GO:0008378//galactosyltransferase activity;
Unigene14948	1.61	0.21	1.61	0	0	0	2.12	1.88	3.06	0.08	0	0.09	0.89	3.62	1.32	0.08	0	0	1.76	1.95	6.43	0	0	0	gi|747050018|ref|XP_011071064.1|/6.2e-83/PREDICTED: WAT1-related protein At1g70260 [Sesamum indicum]	gi|747050017|ref|XM_011072762.1|/0.0/PREDICTED: Sesamum indicum WAT1-related protein At1g70260 (LOC105156591), mRNA	sp|F4I5D5|WTR11_ARATH/1.0e-51/WAT1-related protein At1g70260 OS=Arabidopsis thaliana GN=At1g70260 PE=2 SV=1	ats:F775_23930/1.1e-16/Squalene synthetase; K00801 farnesyl-diphosphate farnesyltransferase [EC:2.5.1.21]	At1g70260/5.1e-50/[R] LSE0148 A Nodulin-like protein	PTHR31218:SF61/6.2E-107/--	NA
CL2717.Contig3	1.3	2.32	1.3	0.23	0	0.04	2.07	4.31	3.64	0	0.08	0	1.25	2.23	1.27	0.15	0	0.28	1.85	1.4	0.36	0	0.04	0.04	gi|747070972|ref|XP_011082333.1|/0.0e+00/PREDICTED: uncharacterized protein LOC105165136 [Sesamum indicum]	gi|747070971|ref|XM_011084031.1|/0.0/PREDICTED: Sesamum indicum uncharacterized LOC105165136 (LOC105165136), mRNA	NA	NA	NA	PF13515/1.1E-11/Fusaric acid resistance protein-like	NA
Unigene12573	1.22	1.75	1.44	0.12	0	0	1.21	1.61	1.7	0	0.05	0.1	1.03	2.05	1.43	0	0	0.19	1.5	1.42	1.62	0.14	0.14	0	gi|747078268|ref|XP_011086288.1|/1.1e-214/PREDICTED: BTB/POZ domain-containing protein At5g47800-like isoform X2 [Sesamum indicum]	gi|747095967|ref|XM_011097581.1|/0.0/PREDICTED: Sesamum indicum BTB/POZ domain-containing protein At5g47800 (LOC105175216), transcript variant X2, mRNA	sp|Q9FIK1|Y5780_ARATH/6.3e-160/BTB/POZ domain-containing protein At5g47800 OS=Arabidopsis thaliana GN=At5g47800 PE=2 SV=1	ats:F775_16894/2.7e-17/BTB/POZ domain-containing protein; K10523 speckle-type POZ protein	At5g47800/1.7e-159/[T] LSE1207 A Photoreceptor NPH1 (nonphototropic hypocotyl 1)-interacting protein	PS51649/82.692/NPH3 domain profile.	NA
CL3585.Contig7	1.2	2.61	2.35	0.2	0.27	0.28	2.17	2.66	1.81	0.31	0.27	0.39	1.52	0.99	1.56	0.3	0.25	0.33	1.95	1.95	1.56	0.34	0.27	0.27	gi|747061042|ref|XP_011076975.1|/5.2e-245/PREDICTED: auxin response factor 18-like isoform X1 [Sesamum indicum]	gi|747061043|ref|XM_011078674.1|/0.0/PREDICTED: Sesamum indicum auxin response factor 18-like (LOC105161096), transcript variant X2, mRNA	sp|Q9AV47|ARFV_ORYSJ/3.0e-174/Auxin response factor 22 OS=Oryza sativa subsp. japonica GN=ARF22 PE=2 SV=1	sind:105166017/8.2e-71/auxin response factor 5; K14486 auxin response factor	At4g30080/1.4e-170/[TK] LSE0284 A Auxin response transcription factor	PTHR31384/0.0/--	NA
CL7114.Contig1	1.1	3.4	1.97	0.47	0.17	0.43	12.64	22.42	18.1	0.06	0.08	0.56	7.32	9.95	8.2	0.89	0.04	1.05	4.1	1.12	0.15	0.16	0.06	0	gi|747073022|ref|XP_011083454.1|/0.0e+00/PREDICTED: CO(2)-response secreted protease-like [Sesamum indicum]	gi|747073021|ref|XM_011085152.1|/0.0/PREDICTED: Sesamum indicum CO(2)-response secreted protease-like (LOC105165985), mRNA	sp|Q9ZSP5|AIR3_ARATH/5.4e-150/Subtilisin-like protease SBT5.3 OS=Arabidopsis thaliana GN=AIR3 PE=2 SV=1	mtr:MTR_7g081660/5.6e-22/nuclear RNA-binding-like protein; K13199 plasminogen activator inhibitor 1 RNA-binding protein	At1g20160/1.1e-245/[OR] LSE0115 A Subtilisin-like proteinase	PTHR10795:SF328/0.0/--	NA
CL3196.Contig1	0.73	1.31	1.24	0.17	0	0	0.31	0.75	0.62	0	0.05	0	0.42	0.28	0.86	0	0	0	0.65	0.65	0.65	0	0.06	0.05	gi|747078268|ref|XP_011086288.1|/1.0e-224/PREDICTED: BTB/POZ domain-containing protein At5g47800-like isoform X2 [Sesamum indicum]	gi|747095967|ref|XM_011097581.1|/0.0/PREDICTED: Sesamum indicum BTB/POZ domain-containing protein At5g47800 (LOC105175216), transcript variant X2, mRNA	sp|Q9FIK1|Y5780_ARATH/7.6e-170/BTB/POZ domain-containing protein At5g47800 OS=Arabidopsis thaliana GN=At5g47800 PE=2 SV=1	ats:F775_16894/8.8e-17/BTB/POZ domain-containing protein; K10523 speckle-type POZ protein	At5g47800/2.0e-169/[T] LSE1207 A Photoreceptor NPH1 (nonphototropic hypocotyl 1)-interacting protein	PTHR32370/0.0/--	NA

## Sheet: Table S7
Table S7 Four cultivars Enriched pathway DEseq2
1. 1706_RS-VS-1706_nRS.DEseq2_Method
#	Pathway	1706_RS-VS-1706_uRS.DEseq2_Method (2531)	All-Unigene (74726)	Pvalue	Qvalue	Pathway ID	Level 1	Level 2
1	Phenylpropanoid biosynthesis	148	1858	1.51577e-21	1.90987e-19	ko00940	Metabolism	Biosynthesis of other secondary metabolites
2	Metabolic pathways	732	16727	3.80876e-15	2.39952e-13	ko01100	Metabolism	Global and overview maps
3	Sesquiterpenoid and triterpenoid biosynthesis	32	198	2.63451e-13	1.10649e-11	ko00909	Metabolism	Metabolism of terpenoids and polyketides
4	Stilbenoid, diarylheptanoid and gingerol biosynthesis	31	195	9.67815e-13	3.04862e-11	ko00945	Metabolism	Biosynthesis of other secondary metabolites
5	Diterpenoid biosynthesis	31	204	3.28061e-12	8.26714e-11	ko00904	Metabolism	Metabolism of terpenoids and polyketides
6	Biosynthesis of secondary metabolites	413	8822	4.97317e-12	1.0255e-10	ko01110	Metabolism	Global and overview maps
7	Plant hormone signal transduction	139	2225	5.69724e-12	1.0255e-10	ko04075	Environmental Information Processing	Signal transduction
8	Flavonoid biosynthesis	35	283	5.5036e-11	8.66816e-10	ko00941	Metabolism	Biosynthesis of other secondary metabolites
9	Indole alkaloid biosynthesis	21	137	8.24872e-09	1.15482e-07	ko00901	Metabolism	Biosynthesis of other secondary metabolites
10	Carotenoid biosynthesis	35	407	6.26455e-07	7.89334e-06	ko00906	Metabolism	Metabolism of terpenoids and polyketides
11	Starch and sucrose metabolism	114	2102	7.85587e-07	8.99854e-06	ko00500	Metabolism	Carbohydrate metabolism
12	MAPK signaling pathway - plant	95	1742	5.10589e-06	5.35449e-05	ko04016	Environmental Information Processing	Signal transduction
13	Cyanoamino acid metabolism	69	1155	5.52447e-06	5.35449e-05	ko00460	Metabolism	Metabolism of other amino acids
14	Isoflavonoid biosynthesis	17	147	1.11948e-05	0.000100753	ko00943	Metabolism	Biosynthesis of other secondary metabolites
15	Inositol phosphate metabolism	35	500	5.3841e-05	0.000452265	ko00562	Metabolism	Carbohydrate metabolism
16	Flavone and flavonol biosynthesis	15	135	5.74852e-05	0.000452696	ko00944	Metabolism	Biosynthesis of other secondary metabolites
17	Mannose type O-glycan biosynthesis	4	9	0.000144291	0.00106945	ko00515	Metabolism	Glycan biosynthesis and metabolism
18	Steroid biosynthesis	24	317	0.00024141	0.00168987	ko00100	Metabolism	Lipid metabolism
19	Sphingolipid metabolism	26	370	0.000432829	0.00287034	ko00600	Metabolism	Lipid metabolism
20	Phosphatidylinositol signaling system	33	543	0.00105254	0.00663103	ko04070	Environmental Information Processing	Signal transduction
21	Limonene and pinene degradation	18	239	0.00144204	0.00865225	ko00903	Metabolism	Metabolism of terpenoids and polyketides
22	Other types of O-glycan biosynthesis	13	147	0.00155301	0.00889452	ko00514	Metabolism	Glycan biosynthesis and metabolism
23	Brassinosteroid biosynthesis	7	57	0.00305022	0.0167099	ko00905	Metabolism	Metabolism of terpenoids and polyketides
24	Tryptophan metabolism	24	397	0.00499563	0.0262271	ko00380	Metabolism	Amino acid metabolism
25	RNA polymerase	55	1164	0.00923927	0.0465659	ko03020	Genetic Information Processing	Transcription
26	Glycerolipid metabolism	39	790	0.0134821	0.0644821	ko00561	Metabolism	Lipid metabolism
27	Amino sugar and nucleotide sugar metabolism	66	1471	0.0138176	0.0644821	ko00520	Metabolism	Carbohydrate metabolism
28	Porphyrin and chlorophyll metabolism	19	326	0.0163503	0.0719548	ko00860	Metabolism	Metabolism of cofactors and vitamins
29	Sulfur metabolism	20	349	0.016561	0.0719548	ko00920	Metabolism	Energy metabolism
30	Circadian rhythm - plant	34	702	0.0253379	0.106419	ko04712	Organismal Systems	Environmental adaptation
31	Thiamine metabolism	9	127	0.0291657	0.118544	ko00730	Metabolism	Metabolism of cofactors and vitamins
32	Terpenoid backbone biosynthesis	22	423	0.0326764	0.128663	ko00900	Metabolism	Metabolism of terpenoids and polyketides
33	Glucosinolate biosynthesis	3	22	0.0369702	0.141159	ko00966	Metabolism	Biosynthesis of other secondary metabolites
34	Ether lipid metabolism	16	290	0.0397442	0.147287	ko00565	Metabolism	Lipid metabolism
35	Glycosphingolipid biosynthesis - ganglio series	11	180	0.0436104	0.156997	ko00604	Metabolism	Glycan biosynthesis and metabolism
36	Pentose and glucuronate interconversions	54	1272	0.0554164	0.193957	ko00040	Metabolism	Carbohydrate metabolism
37	Pyrimidine metabolism	77	1916	0.0715598	0.24369	ko00240	Metabolism	Nucleotide metabolism
38	Anthocyanin biosynthesis	3	32	0.0931273	0.308791	ko00942	Metabolism	Biosynthesis of other secondary metabolites
39	Aminoacyl-tRNA biosynthesis	30	687	0.0967153	0.312465	ko00970	Genetic Information Processing	Translation
40	Ubiquinone and other terpenoid-quinone biosynthesis	16	340	0.118396	0.363891	ko00130	Metabolism	Metabolism of cofactors and vitamins
41	alpha-Linolenic acid metabolism	11	216	0.118409	0.363891	ko00592	Metabolism	Lipid metabolism
42	Cutin, suberine and wax biosynthesis	7	124	0.128782	0.386346	ko00073	Metabolism	Lipid metabolism
43	2-Oxocarboxylic acid metabolism	47	1192	0.161031	0.47186	ko01210	Metabolism	Global and overview maps
44	Linoleic acid metabolism	7	137	0.183982	0.526858	ko00591	Metabolism	Lipid metabolism
45	Synthesis and degradation of ketone bodies	4	74	0.241877	0.677257	ko00072	Metabolism	Lipid metabolism
46	Caffeine metabolism	1	9	0.26665	0.728645	ko00232	Metabolism	Biosynthesis of other secondary metabolites
47	Pentose phosphate pathway	18	451	0.271796	0.728645	ko00030	Metabolism	Carbohydrate metabolism
48	Monobactam biosynthesis	4	82	0.302118	0.779453	ko00261	Metabolism	Biosynthesis of other secondary metabolites
49	Plant-pathogen interaction	80	2224	0.305179	0.779453	ko04626	Organismal Systems	Environmental adaptation
50	Glycosaminoglycan degradation	11	270	0.309342	0.779453	ko00531	Metabolism	Glycan biosynthesis and metabolism
51	Betalain biosynthesis	1	11	0.315493	0.779453	ko00965	Metabolism	Biosynthesis of other secondary metabolites
52	Galactose metabolism	43	1177	0.327164	0.792743	ko00052	Metabolism	Carbohydrate metabolism
53	Photosynthesis	8	199	0.361896	0.85865	ko00195	Metabolism	Energy metabolism
54	Fructose and mannose metabolism	13	341	0.371668	0.85865	ko00051	Metabolism	Carbohydrate metabolism
55	Endocytosis	73	2068	0.374807	0.85865	ko04144	Cellular Processes	Transport and catabolism
56	Arginine biosynthesis	36	1011	0.403169	0.90713	ko00220	Metabolism	Amino acid metabolism
57	Benzoxazinoid biosynthesis	3	70	0.424389	0.922252	ko00402	Metabolism	Biosynthesis of other secondary metabolites
58	Selenocompound metabolism	11	297	0.424529	0.922252	ko00450	Metabolism	Metabolism of other amino acids
59	Biotin metabolism	4	99	0.432754	0.924186	ko00780	Metabolism	Metabolism of cofactors and vitamins
60	Phenylalanine metabolism	15	422	0.461227	0.968576	ko00360	Metabolism	Amino acid metabolism
61	Glutathione metabolism	17	484	0.473778	0.971433	ko00480	Metabolism	Metabolism of other amino acids
62	Purine metabolism	72	2102	0.478007	0.971433	ko00230	Metabolism	Nucleotide metabolism
63	Zeatin biosynthesis	4	113	0.535122	1	ko00908	Metabolism	Metabolism of terpenoids and polyketides
64	Vitamin B6 metabolism	3	83	0.53665	1	ko00750	Metabolism	Metabolism of cofactors and vitamins
65	Valine, leucine and isoleucine degradation	20	606	0.578516	1	ko00280	Metabolism	Amino acid metabolism
66	Pyruvate metabolism	22	683	0.624799	1	ko00620	Metabolism	Carbohydrate metabolism
67	Arachidonic acid metabolism	6	191	0.63046	1	ko00590	Metabolism	Lipid metabolism
68	DNA replication	25	778	0.633898	1	ko03030	Genetic Information Processing	Replication and repair
69	Carbon fixation in photosynthetic organisms	20	627	0.638942	1	ko00710	Metabolism	Energy metabolism
70	Cysteine and methionine metabolism	25	783	0.646357	1	ko00270	Metabolism	Amino acid metabolism
71	Butanoate metabolism	5	170	0.685914	1	ko00650	Metabolism	Carbohydrate metabolism
72	Glycosphingolipid biosynthesis - globo and isoglobo series	2	70	0.690538	1	ko00603	Metabolism	Glycan biosynthesis and metabolism
73	N-Glycan biosynthesis	12	401	0.707865	1	ko00510	Metabolism	Glycan biosynthesis and metabolism
74	ABC transporters	35	1131	0.730883	1	ko02010	Environmental Information Processing	Membrane transport
75	Riboflavin metabolism	3	112	0.735263	1	ko00740	Metabolism	Metabolism of cofactors and vitamins
76	Other glycan degradation	17	580	0.760509	1	ko00511	Metabolism	Glycan biosynthesis and metabolism
77	Ascorbate and aldarate metabolism	32	1078	0.800481	1	ko00053	Metabolism	Carbohydrate metabolism
78	RNA degradation	34	1169	0.839821	1	ko03018	Genetic Information Processing	Folding, sorting and degradation
79	Nitrogen metabolism	5	211	0.844962	1	ko00910	Metabolism	Energy metabolism
80	Taurine and hypotaurine metabolism	1	57	0.859818	1	ko00430	Metabolism	Metabolism of other amino acids
81	Citrate cycle (TCA cycle)	10	394	0.860865	1	ko00020	Metabolism	Carbohydrate metabolism
82	Lysine biosynthesis	2	103	0.867613	1	ko00300	Metabolism	Amino acid metabolism
83	Histidine metabolism	7	301	0.886344	1	ko00340	Metabolism	Amino acid metabolism
84	Alanine, aspartate and glutamate metabolism	10	408	0.886571	1	ko00250	Metabolism	Amino acid metabolism
85	Lysine degradation	12	482	0.893174	1	ko00310	Metabolism	Amino acid metabolism
86	Glycolysis / Gluconeogenesis	24	901	0.907151	1	ko00010	Metabolism	Carbohydrate metabolism
87	Arginine and proline metabolism	15	599	0.910518	1	ko00330	Metabolism	Amino acid metabolism
88	mRNA surveillance pathway	43	1536	0.91589	1	ko03015	Genetic Information Processing	Translation
89	Biosynthesis of unsaturated fatty acids	3	163	0.916786	1	ko01040	Metabolism	Lipid metabolism
90	beta-Alanine metabolism	10	445	0.936259	1	ko00410	Metabolism	Metabolism of other amino acids
91	Sulfur relay system	1	80	0.936586	1	ko04122	Genetic Information Processing	Folding, sorting and degradation
92	Carbon metabolism	56	1994	0.93785	1	ko01200	Metabolism	Global and overview maps
93	Glycine, serine and threonine metabolism	14	591	0.938285	1	ko00260	Metabolism	Amino acid metabolism
94	Nucleotide excision repair	20	819	0.951127	1	ko03420	Genetic Information Processing	Replication and repair
95	Fatty acid degradation	9	426	0.953046	1	ko00071	Metabolism	Lipid metabolism
96	Peroxisome	19	788	0.953587	1	ko04146	Cellular Processes	Transport and catabolism
97	Proteasome	5	272	0.954717	1	ko03050	Genetic Information Processing	Folding, sorting and degradation
98	RNA transport	60	2170	0.95748	1	ko03013	Genetic Information Processing	Translation
99	Isoquinoline alkaloid biosynthesis	6	319	0.960601	1	ko00950	Metabolism	Biosynthesis of other secondary metabolites
100	Glycerophospholipid metabolism	16	700	0.964149	1	ko00564	Metabolism	Lipid metabolism
101	Phagosome	12	569	0.971998	1	ko04145	Cellular Processes	Transport and catabolism
102	Glycosylphosphatidylinositol (GPI)-anchor biosynthesis	7	379	0.973705	1	ko00563	Metabolism	Glycan biosynthesis and metabolism
103	Fatty acid biosynthesis	6	346	0.977685	1	ko00061	Metabolism	Lipid metabolism
104	Folate biosynthesis	2	167	0.978377	1	ko00790	Metabolism	Metabolism of cofactors and vitamins
105	Tropane, piperidine and pyridine alkaloid biosynthesis	4	267	0.981039	1	ko00960	Metabolism	Biosynthesis of other secondary metabolites
106	Fatty acid elongation	3	232	0.985907	1	ko00062	Metabolism	Lipid metabolism
107	Tyrosine metabolism	8	458	0.987951	1	ko00350	Metabolism	Amino acid metabolism
108	Valine, leucine and isoleucine biosynthesis	1	135	0.990495	1	ko00290	Metabolism	Amino acid metabolism
109	Glyoxylate and dicarboxylate metabolism	11	615	0.993969	1	ko00630	Metabolism	Carbohydrate metabolism
110	Propanoate metabolism	3	271	0.99517	1	ko00640	Metabolism	Carbohydrate metabolism
111	Biosynthesis of amino acids	69	2705	0.995292	1	ko01230	Metabolism	Global and overview maps
112	Protein export	3	293	0.997401	1	ko03060	Genetic Information Processing	Folding, sorting and degradation
113	Base excision repair	7	487	0.997498	1	ko03410	Genetic Information Processing	Replication and repair
114	Mismatch repair	6	465	0.998587	1	ko03430	Genetic Information Processing	Replication and repair
115	Ribosome biogenesis in eukaryotes	13	785	0.998937	1	ko03008	Genetic Information Processing	Translation
116	Pantothenate and CoA biosynthesis	1	203	0.999092	1	ko00770	Metabolism	Metabolism of cofactors and vitamins
117	Phenylalanine, tyrosine and tryptophan biosynthesis	5	435	0.999112	1	ko00400	Metabolism	Amino acid metabolism
118	Ribosome	37	1736	0.99928	1	ko03010	Genetic Information Processing	Translation
119	Protein processing in endoplasmic reticulum	44	2074	0.999775	1	ko04141	Genetic Information Processing	Folding, sorting and degradation
120	Fatty acid metabolism	6	583	0.999931	1	ko01212	Metabolism	Global and overview maps
121	Nicotinate and nicotinamide metabolism	6	640	0.999985	1	ko00760	Metabolism	Metabolism of cofactors and vitamins
122	Basal transcription factors	2	422	0.999993	1	ko03022	Genetic Information Processing	Transcription
123	Ubiquitin mediated proteolysis	20	1328	0.999993	1	ko04120	Genetic Information Processing	Folding, sorting and degradation
124	Homologous recombination	8	809	0.999997	1	ko03440	Genetic Information Processing	Replication and repair
125	Oxidative phosphorylation	8	819	0.999998	1	ko00190	Metabolism	Energy metabolism
126	Spliceosome	24	2023	1	1	ko03040	Genetic Information Processing
2. BJ1_RS-VS-BJ1_nRS.DEseq2_Method
#	Pathway	BJ1_RS-VS-BJ1_uRS.DEseq2_Method (1814)	All-Unigene (74726)	Pvalue	Qvalue	Pathway ID	Level 1	Level 2
1	Phenylpropanoid biosynthesis	134	1858	9.79385e-29	1.17526e-26	ko00940	Metabolism	Biosynthesis of other secondary metabolites
2	Flavonoid biosynthesis	38	283	1.98329e-17	1.11501e-15	ko00941	Metabolism	Biosynthesis of other secondary metabolites
3	Sesquiterpenoid and triterpenoid biosynthesis	32	198	2.78752e-17	1.11501e-15	ko00909	Metabolism	Metabolism of terpenoids and polyketides
4	Plant hormone signal transduction	119	2225	1.80781e-15	5.42343e-14	ko04075	Environmental Information Processing	Signal transduction
5	Stilbenoid, diarylheptanoid and gingerol biosynthesis	27	195	3.90244e-13	9.36585e-12	ko00945	Metabolism	Biosynthesis of other secondary metabolites
6	Diterpenoid biosynthesis	27	204	1.16795e-12	2.33591e-11	ko00904	Metabolism	Metabolism of terpenoids and polyketides
7	MAPK signaling pathway - plant	91	1742	1.40992e-11	2.41701e-10	ko04016	Environmental Information Processing	Signal transduction
8	Biosynthesis of secondary metabolites	309	8822	2.13469e-11	3.20203e-10	ko01110	Metabolism	Global and overview maps
9	Metabolic pathways	525	16727	2.68853e-11	3.58471e-10	ko01100	Metabolism	Global and overview maps
10	Steroid biosynthesis	29	317	1.47671e-09	1.75608e-08	ko00100	Metabolism	Lipid metabolism
11	Cyanoamino acid metabolism	64	1155	1.60974e-09	1.75608e-08	ko00460	Metabolism	Metabolism of other amino acids
12	Starch and sucrose metabolism	96	2102	4.34069e-09	4.34069e-08	ko00500	Metabolism	Carbohydrate metabolism
13	Flavone and flavonol biosynthesis	18	135	5.69069e-09	5.25294e-08	ko00944	Metabolism	Biosynthesis of other secondary metabolites
14	Indole alkaloid biosynthesis	14	137	6.9023e-06	5.91625e-05	ko00901	Metabolism	Biosynthesis of other secondary metabolites
15	Thiamine metabolism	13	127	1.42848e-05	0.000114278	ko00730	Metabolism	Metabolism of cofactors and vitamins
16	Mannose type O-glycan biosynthesis	4	9	3.95555e-05	0.000296667	ko00515	Metabolism	Glycan biosynthesis and metabolism
17	Phenylalanine metabolism	25	422	4.95435e-05	0.000349719	ko00360	Metabolism	Amino acid metabolism
18	Circadian rhythm - plant	34	702	0.000142612	0.000950747	ko04712	Organismal Systems	Environmental adaptation
19	Ether lipid metabolism	16	290	0.00217045	0.0137081	ko00565	Metabolism	Lipid metabolism
20	Brassinosteroid biosynthesis	6	57	0.00256113	0.0148381	ko00905	Metabolism	Metabolism of terpenoids and polyketides
21	Carotenoid biosynthesis	20	407	0.00259668	0.0148381	ko00906	Metabolism	Metabolism of terpenoids and polyketides
22	Other types of O-glycan biosynthesis	10	147	0.00328644	0.017926	ko00514	Metabolism	Glycan biosynthesis and metabolism
23	Pentose and glucuronate interconversions	46	1272	0.00550961	0.0287458	ko00040	Metabolism	Carbohydrate metabolism
24	Ubiquinone and other terpenoid-quinone biosynthesis	16	340	0.00972256	0.0462796	ko00130	Metabolism	Metabolism of cofactors and vitamins
25	Arginine biosynthesis	37	1011	0.00993393	0.0462796	ko00220	Metabolism	Amino acid metabolism
26	Isoflavonoid biosynthesis	9	147	0.0100272	0.0462796	ko00943	Metabolism	Biosynthesis of other secondary metabolites
27	Nitrogen metabolism	11	211	0.0147132	0.0653922	ko00910	Metabolism	Energy metabolism
28	ABC transporters	39	1131	0.0197373	0.0845883	ko02010	Environmental Information Processing	Membrane transport
29	Alanine, aspartate and glutamate metabolism	17	408	0.0231863	0.0959434	ko00250	Metabolism	Amino acid metabolism
30	Sphingolipid metabolism	15	370	0.0385344	0.154138	ko00600	Metabolism	Lipid metabolism
31	RNA polymerase	38	1164	0.0426856	0.165235	ko03020	Genetic Information Processing	Transcription
32	Sulfur metabolism	14	349	0.0477611	0.179104	ko00920	Metabolism	Energy metabolism
33	Tryptophan metabolism	15	397	0.0630354	0.22922	ko00380	Metabolism	Amino acid metabolism
34	Glycosphingolipid biosynthesis - ganglio series	8	180	0.073524	0.259496	ko00604	Metabolism	Glycan biosynthesis and metabolism
35	Monobactam biosynthesis	4	82	0.138828	0.475983	ko00261	Metabolism	Biosynthesis of other secondary metabolites
36	2-Oxocarboxylic acid metabolism	35	1192	0.145997	0.486657	ko01210	Metabolism	Global and overview maps
37	alpha-Linolenic acid metabolism	8	216	0.157232	0.509942	ko00592	Metabolism	Lipid metabolism
38	Inositol phosphate metabolism	16	500	0.162351	0.512686	ko00562	Metabolism	Carbohydrate metabolism
39	Phosphatidylinositol signaling system	17	543	0.174443	0.536748	ko04070	Environmental Information Processing	Signal transduction
40	Valine, leucine and isoleucine degradation	18	606	0.224061	0.664334	ko00280	Metabolism	Amino acid metabolism
41	Limonene and pinene degradation	8	239	0.226981	0.664334	ko00903	Metabolism	Metabolism of terpenoids and polyketides
42	Zeatin biosynthesis	4	113	0.294672	0.841919	ko00908	Metabolism	Metabolism of terpenoids and polyketides
43	Arachidonic acid metabolism	6	191	0.31969	0.887637	ko00590	Metabolism	Lipid metabolism
44	Terpenoid backbone biosynthesis	12	423	0.332821	0.887637	ko00900	Metabolism	Metabolism of terpenoids and polyketides
45	Glycosaminoglycan degradation	8	270	0.334262	0.887637	ko00531	Metabolism	Glycan biosynthesis and metabolism
46	Galactose metabolism	31	1177	0.347061	0.887637	ko00052	Metabolism	Carbohydrate metabolism
47	Cysteine and methionine metabolism	21	783	0.351946	0.887637	ko00270	Metabolism	Amino acid metabolism
48	Cutin, suberine and wax biosynthesis	4	124	0.355055	0.887637	ko00073	Metabolism	Lipid metabolism
49	Pyrimidine metabolism	49	1916	0.374658	0.917529	ko00240	Metabolism	Nucleotide metabolism
50	N-Glycan biosynthesis	11	401	0.383258	0.919819	ko00510	Metabolism	Glycan biosynthesis and metabolism
51	Photosynthesis - antenna proteins	1	21	0.403181	0.948662	ko00196	Metabolism	Energy metabolism
52	Glucosinolate biosynthesis	1	22	0.417673	0.963862	ko00966	Metabolism	Biosynthesis of other secondary metabolites
53	Linoleic acid metabolism	4	137	0.426276	0.965154	ko00591	Metabolism	Lipid metabolism
54	Synthesis and degradation of ketone bodies	2	74	0.539116	1	ko00072	Metabolism	Lipid metabolism
55	Anthocyanin biosynthesis	1	32	0.544592	1	ko00942	Metabolism	Biosynthesis of other secondary metabolites
56	Selenocompound metabolism	7	297	0.583548	1	ko00450	Metabolism	Metabolism of other amino acids
57	Fatty acid degradation	10	426	0.586424	1	ko00071	Metabolism	Lipid metabolism
58	Purine metabolism	49	2102	0.634718	1	ko00230	Metabolism	Nucleotide metabolism
59	Porphyrin and chlorophyll metabolism	7	326	0.679438	1	ko00860	Metabolism	Metabolism of cofactors and vitamins
60	Lysine biosynthesis	2	103	0.716763	1	ko00300	Metabolism	Amino acid metabolism
61	Phagosome	12	569	0.727819	1	ko04145	Cellular Processes	Transport and catabolism
62	Plant-pathogen interaction	50	2224	0.730756	1	ko04626	Organismal Systems	Environmental adaptation
63	Other glycan degradation	12	580	0.750759	1	ko00511	Metabolism	Glycan biosynthesis and metabolism
64	Taurine and hypotaurine metabolism	1	57	0.753723	1	ko00430	Metabolism	Metabolism of other amino acids
65	Biosynthesis of unsaturated fatty acids	3	163	0.759421	1	ko01040	Metabolism	Lipid metabolism
66	Amino sugar and nucleotide sugar metabolism	32	1471	0.760425	1	ko00520	Metabolism	Carbohydrate metabolism
67	Pentose phosphate pathway	9	451	0.767444	1	ko00030	Metabolism	Carbohydrate metabolism
68	Butanoate metabolism	3	170	0.783806	1	ko00650	Metabolism	Carbohydrate metabolism
69	Peroxisome	16	788	0.798072	1	ko04146	Cellular Processes	Transport and catabolism
70	Ubiquitin mediated proteolysis	28	1328	0.801014	1	ko04120	Genetic Information Processing	Folding, sorting and degradation
71	Benzoxazinoid biosynthesis	1	70	0.821121	1	ko00402	Metabolism	Biosynthesis of other secondary metabolites
72	Glutathione metabolism	9	484	0.831976	1	ko00480	Metabolism	Metabolism of other amino acids
73	beta-Alanine metabolism	8	445	0.847601	1	ko00410	Metabolism	Metabolism of other amino acids
74	Sulfur relay system	1	80	0.86013	1	ko04122	Genetic Information Processing	Folding, sorting and degradation
75	Vitamin B6 metabolism	1	83	0.870081	1	ko00750	Metabolism	Metabolism of cofactors and vitamins
76	Folate biosynthesis	2	167	0.915148	1	ko00790	Metabolism	Metabolism of cofactors and vitamins
77	Arginine and proline metabolism	10	599	0.917309	1	ko00330	Metabolism	Amino acid metabolism
78	Glycerophospholipid metabolism	12	700	0.918664	1	ko00564	Metabolism	Lipid metabolism
79	Fatty acid biosynthesis	5	346	0.924025	1	ko00061	Metabolism	Lipid metabolism
80	Histidine metabolism	4	301	0.93555	1	ko00340	Metabolism	Amino acid metabolism
81	Ascorbate and aldarate metabolism	19	1078	0.94275	1	ko00053	Metabolism	Carbohydrate metabolism
82	Pyruvate metabolism	11	683	0.943327	1	ko00620	Metabolism	Carbohydrate metabolism
83	Glycine, serine and threonine metabolism	9	591	0.950402	1	ko00260	Metabolism	Amino acid metabolism
84	Glycosylphosphatidylinositol (GPI)-anchor biosynthesis	5	379	0.953721	1	ko00563	Metabolism	Glycan biosynthesis and metabolism
85	Propanoate metabolism	3	271	0.961304	1	ko00640	Metabolism	Carbohydrate metabolism
86	Proteasome	3	272	0.962007	1	ko03050	Genetic Information Processing	Folding, sorting and degradation
87	Valine, leucine and isoleucine biosynthesis	1	135	0.96387	1	ko00290	Metabolism	Amino acid metabolism
88	Fructose and mannose metabolism	4	341	0.966733	1	ko00051	Metabolism	Carbohydrate metabolism
89	Glycerolipid metabolism	12	790	0.970259	1	ko00561	Metabolism	Lipid metabolism
90	Mismatch repair	6	465	0.970268	1	ko03430	Genetic Information Processing	Replication and repair
91	Aminoacyl-tRNA biosynthesis	10	687	0.971158	1	ko00970	Genetic Information Processing	Translation
92	Protein processing in endoplasmic reticulum	38	2074	0.972593	1	ko04141	Genetic Information Processing	Folding, sorting and degradation
93	Fatty acid elongation	2	232	0.977513	1	ko00062	Metabolism	Lipid metabolism
94	Biosynthesis of amino acids	50	2705	0.983253	1	ko01230	Metabolism	Global and overview maps
95	Carbon fixation in photosynthetic organisms	8	627	0.98537	1	ko00710	Metabolism	Energy metabolism
96	Citrate cycle (TCA cycle)	4	394	0.986792	1	ko00020	Metabolism	Carbohydrate metabolism
97	Nicotinate and nicotinamide metabolism	8	640	0.987893	1	ko00760	Metabolism	Metabolism of cofactors and vitamins
98	Endocytosis	35	2068	0.991398	1	ko04144	Cellular Processes	Transport and catabolism
99	DNA replication	10	778	0.991443	1	ko03030	Genetic Information Processing	Replication and repair
100	Ribosome	28	1736	0.992559	1	ko03010	Genetic Information Processing	Translation
101	Pantothenate and CoA biosynthesis	1	203	0.993232	1	ko00770	Metabolism	Metabolism of cofactors and vitamins
102	Fatty acid metabolism	6	583	0.995491	1	ko01212	Metabolism	Global and overview maps
103	Glyoxylate and dicarboxylate metabolism	6	615	0.997383	1	ko00630	Metabolism	Carbohydrate metabolism
104	Lysine degradation	4	482	0.997401	1	ko00310	Metabolism	Amino acid metabolism
105	Carbon metabolism	31	1994	0.997459	1	ko01200	Metabolism	Global and overview maps
106	Base excision repair	4	487	0.997637	1	ko03410	Genetic Information Processing	Replication and repair
107	Nucleotide excision repair	9	819	0.998034	1	ko03420	Genetic Information Processing	Replication and repair
108	Glycolysis / Gluconeogenesis	10	901	0.998595	1	ko00010	Metabolism	Carbohydrate metabolism
109	Tropane, piperidine and pyridine alkaloid biosynthesis	1	267	0.998603	1	ko00960	Metabolism	Biosynthesis of other secondary metabolites
110	Ribosome biogenesis in eukaryotes	7	785	0.999576	1	ko03008	Genetic Information Processing	Translation
111	Isoquinoline alkaloid biosynthesis	1	319	0.999613	1	ko00950	Metabolism	Biosynthesis of other secondary metabolites
112	Tyrosine metabolism	2	458	0.999844	1	ko00350	Metabolism	Amino acid metabolism
113	mRNA surveillance pathway	18	1536	0.999872	1	ko03015	Genetic Information Processing	Translation
114	RNA transport	28	2170	0.999949	1	ko03013	Genetic Information Processing	Translation
115	Basal transcription factors	1	422	0.99997	1	ko03022	Genetic Information Processing	Transcription
116	Phenylalanine, tyrosine and tryptophan biosynthesis	1	435	0.999978	1	ko00400	Metabolism	Amino acid metabolism
117	Homologous recombination	5	809	0.999982	1	ko03440	Genetic Information Processing	Replication and repair
118	Oxidative phosphorylation	4	819	0.999997	1	ko00190	Metabolism	Energy metabolism
119	RNA degradation	7	1169	1	1	ko03018	Genetic Information Processing	Folding, sorting and degradation
120	Spliceosome	17	2023	1	1	ko03040	Genetic Information Processing	Transcription
3. QH1_RS-VS-QH1_nRS.DEseq2_Method
#	Pathway	DEGs genes with pathway annotation (1044)	All genes with pathway annotation (74726)	Pvalue	Qvalue	Pathway ID	Level 1	Level 2
1	Phenylpropanoid biosynthesis	95 (9.1%)	1858 (2.49%)	3.91921e-27	4.54628e-25	ko00940	Metabolism	Biosynthesis of other secondary metabolites
2	Starch and sucrose metabolism	87 (8.33%)	2102 (2.81%)	5.31409e-19	3.08217e-17	ko00500	Metabolism	Carbohydrate metabolism
3	Cyanoamino acid metabolism	59 (5.65%)	1155 (1.55%)	3.18864e-17	1.23294e-15	ko00460	Metabolism	Metabolism of other amino acids
4	Indole alkaloid biosynthesis	18 (1.72%)	137 (0.18%)	1.05379e-12	3.056e-11	ko00901	Metabolism	Biosynthesis of other secondary metabolites
5	Biosynthesis of secondary metabolites	195 (18.68%)	8822 (11.81%)	6.11671e-11	1.41908e-09	ko01110	Metabolism	Global and overview maps
6	Metabolic pathways	311 (29.79%)	16727 (22.38%)	1.35204e-08	2.61394e-07	ko01100	Metabolism	Global and overview maps
7	MAPK signaling pathway - plant	55 (5.27%)	1742 (2.33%)	3.11849e-08	4.65288e-07	ko04016	Environmental Information Processing	Signal transduction
8	Plant hormone signal transduction	65 (6.23%)	2225 (2.98%)	3.20889e-08	4.65288e-07	ko04075	Environmental Information Processing	Signal transduction
9	Diterpenoid biosynthesis	16 (1.53%)	204 (0.27%)	3.845e-08	4.95577e-07	ko00904	Metabolism	Metabolism of terpenoids and polyketides
10	Flavonoid biosynthesis	18 (1.72%)	283 (0.38%)	1.36621e-07	1.5848e-06	ko00941	Metabolism	Biosynthesis of other secondary metabolites
11	Galactose metabolism	34 (3.26%)	1177 (1.58%)	7.53496e-05	0.000794596	ko00052	Metabolism	Carbohydrate metabolism
12	Mannose type O-glycan biosynthesis	3 (0.29%)	9 (0.01%)	0.000214493	0.00207343	ko00515	Metabolism	Glycan biosynthesis and metabolism
13	Other types of O-glycan biosynthesis	9 (0.86%)	147 (0.2%)	0.000242438	0.00216329	ko00514	Metabolism	Glycan biosynthesis and metabolism
14	Sesquiterpenoid and triterpenoid biosynthesis	10 (0.96%)	198 (0.26%)	0.000521257	0.00431899	ko00909	Metabolism	Metabolism of terpenoids and polyketides
15	Flavone and flavonol biosynthesis	7 (0.67%)	135 (0.18%)	0.00301149	0.0232888	ko00944	Metabolism	Biosynthesis of other secondary metabolites
16	RNA polymerase	28 (2.68%)	1164 (1.56%)	0.0044571	0.032314	ko03020	Genetic Information Processing	Transcription
17	Cutin, suberine and wax biosynthesis	6 (0.57%)	124 (0.17%)	0.0081415	0.0555537	ko00073	Metabolism	Lipid metabolism
18	Isoflavonoid biosynthesis	6 (0.57%)	147 (0.2%)	0.0176693	0.113869	ko00943	Metabolism	Biosynthesis of other secondary metabolites
19	Stilbenoid, diarylheptanoid and gingerol biosynthesis	7 (0.67%)	195 (0.26%)	0.0204562	0.124891	ko00945	Metabolism	Biosynthesis of other secondary metabolites
20	N-Glycan biosynthesis	11 (1.05%)	401 (0.54%)	0.0269864	0.156521	ko00510	Metabolism	Glycan biosynthesis and metabolism
21	Steroid biosynthesis	9 (0.86%)	317 (0.42%)	0.0356283	0.196804	ko00100	Metabolism	Lipid metabolism
22	2-Oxocarboxylic acid metabolism	24 (2.3%)	1192 (1.6%)	0.050216	0.264775	ko01210	Metabolism	Global and overview maps
23	Ether lipid metabolism	8 (0.77%)	290 (0.39%)	0.0526338	0.265457	ko00565	Metabolism	Lipid metabolism
24	Sulfur metabolism	9 (0.86%)	349 (0.47%)	0.0585281	0.282886	ko00920	Metabolism	Energy metabolism
25	Anthocyanin biosynthesis	2 (0.19%)	32 (0.04%)	0.0734409	0.315374	ko00942	Metabolism	Biosynthesis of other secondary metabolites
26	Glycosphingolipid biosynthesis - globo and isoglobo series	3 (0.29%)	70 (0.09%)	0.0749077	0.315374	ko00603	Metabolism	Glycan biosynthesis and metabolism
27	Terpenoid backbone biosynthesis	10 (0.96%)	423 (0.57%)	0.0758488	0.315374	ko00900	Metabolism	Metabolism of terpenoids and polyketides
28	ABC transporters	22 (2.11%)	1131 (1.51%)	0.0779867	0.315374	ko02010	Environmental Information Processing	Membrane transport
29	Arginine biosynthesis	20 (1.92%)	1011 (1.35%)	0.0788434	0.315374	ko00220	Metabolism	Amino acid metabolism
30	alpha-Linolenic acid metabolism	6 (0.57%)	216 (0.29%)	0.0839999	0.3248	ko00592	Metabolism	Lipid metabolism
31	Pentose and glucuronate interconversions	24 (2.3%)	1272 (1.7%)	0.0880646	0.329532	ko00040	Metabolism	Carbohydrate metabolism
32	Glycerolipid metabolism	16 (1.53%)	790 (1.06%)	0.0919549	0.333336	ko00561	Metabolism	Lipid metabolism
33	Pyrimidine metabolism	34 (3.26%)	1916 (2.56%)	0.095418	0.335409	ko00240	Metabolism	Nucleotide metabolism
34	Monobactam biosynthesis	3 (0.29%)	82 (0.11%)	0.107578	0.367031	ko00261	Metabolism	Biosynthesis of other secondary metabolites
35	Purine metabolism	36 (3.45%)	2102 (2.81%)	0.125381	0.415549	ko00230	Metabolism	Nucleotide metabolism
36	Phenylalanine metabolism	9 (0.86%)	422 (0.56%)	0.140114	0.451477	ko00360	Metabolism	Amino acid metabolism
37	Plant-pathogen interaction	37 (3.54%)	2224 (2.98%)	0.159379	0.499675	ko04626	Organismal Systems	Environmental adaptation
38	Porphyrin and chlorophyll metabolism	7 (0.67%)	326 (0.44%)	0.174253	0.531931	ko00860	Metabolism	Metabolism of cofactors and vitamins
39	Taurine and hypotaurine metabolism	2 (0.19%)	57 (0.08%)	0.189342	0.549093	ko00430	Metabolism	Metabolism of other amino acids
40	Brassinosteroid biosynthesis	2 (0.19%)	57 (0.08%)	0.189342	0.549093	ko00905	Metabolism	Metabolism of terpenoids and polyketides
41	Tryptophan metabolism	8 (0.77%)	397 (0.53%)	0.194517	0.550341	ko00380	Metabolism	Amino acid metabolism
42	Ubiquinone and other terpenoid-quinone biosynthesis	7 (0.67%)	340 (0.45%)	0.200652	0.554181	ko00130	Metabolism	Metabolism of cofactors and vitamins
43	Sphingolipid metabolism	7 (0.67%)	370 (0.5%)	0.26176	0.689907	ko00600	Metabolism	Lipid metabolism
44	Glucosinolate biosynthesis	1 (0.1%)	22 (0.03%)	0.26624	0.689907	ko00966	Metabolism	Biosynthesis of other secondary metabolites
45	Inositol phosphate metabolism	9 (0.86%)	500 (0.67%)	0.267636	0.689907	ko00562	Metabolism	Carbohydrate metabolism
46	Vitamin B6 metabolism	2 (0.19%)	83 (0.11%)	0.323157	0.776223	ko00750	Metabolism	Metabolism of cofactors and vitamins
47	Propanoate metabolism	5 (0.48%)	271 (0.36%)	0.329088	0.776223	ko00640	Metabolism	Carbohydrate metabolism
48	Valine, leucine and isoleucine degradation	10 (0.96%)	606 (0.81%)	0.341891	0.776223	ko00280	Metabolism	Amino acid metabolism
49	Fructose and mannose metabolism	6 (0.57%)	341 (0.46%)	0.342335	0.776223	ko00051	Metabolism	Carbohydrate metabolism
50	Carotenoid biosynthesis	7 (0.67%)	407 (0.54%)	0.342937	0.776223	ko00906	Metabolism	Metabolism of terpenoids and polyketides
51	Alanine, aspartate and glutamate metabolism	7 (0.67%)	408 (0.55%)	0.345185	0.776223	ko00250	Metabolism	Amino acid metabolism
52	Phosphatidylinositol signaling system	9 (0.86%)	543 (0.73%)	0.34929	0.776223	ko04070	Environmental Information Processing	Signal transduction
53	Fatty acid biosynthesis	6 (0.57%)	346 (0.46%)	0.354653	0.776223	ko00061	Metabolism	Lipid metabolism
54	Glycerophospholipid metabolism	11 (1.05%)	700 (0.94%)	0.389089	0.83582	ko00564	Metabolism	Lipid metabolism
55	Selenocompound metabolism	5 (0.48%)	297 (0.4%)	0.400579	0.844858	ko00450	Metabolism	Metabolism of other amino acids
56	Glycosphingolipid biosynthesis - ganglio series	3 (0.29%)	180 (0.24%)	0.461056	0.955044	ko00604	Metabolism	Glycan biosynthesis and metabolism
57	Zeatin biosynthesis	2 (0.19%)	113 (0.15%)	0.469636	0.95575	ko00908	Metabolism	Metabolism of terpenoids and polyketides
58	Aminoacyl-tRNA biosynthesis	10 (0.96%)	687 (0.92%)	0.491788	0.983576	ko00970	Genetic Information Processing	Translation
59	Circadian rhythm - plant	10 (0.96%)	702 (0.94%)	0.518993	0.99953	ko04712	Organismal Systems	Environmental adaptation
60	Glycosaminoglycan degradation	4 (0.38%)	270 (0.36%)	0.52221	0.99953	ko00531	Metabolism	Glycan biosynthesis and metabolism
61	Thiamine metabolism	2 (0.19%)	127 (0.17%)	0.531315	0.99953	ko00730	Metabolism	Metabolism of cofactors and vitamins
62	Cysteine and methionine metabolism	11 (1.05%)	783 (1.05%)	0.534232	0.99953	ko00270	Metabolism	Amino acid metabolism
63	Amino sugar and nucleotide sugar metabolism	20 (1.92%)	1471 (1.97%)	0.580205	0.999989	ko00520	Metabolism	Carbohydrate metabolism
64	Glycine, serine and threonine metabolism	8 (0.77%)	591 (0.79%)	0.584148	0.999989	ko00260	Metabolism	Amino acid metabolism
65	beta-Alanine metabolism	6 (0.57%)	445 (0.6%)	0.590416	0.999989	ko00410	Metabolism	Metabolism of other amino acids
66	Limonene and pinene degradation	3 (0.29%)	239 (0.32%)	0.650646	0.999989	ko00903	Metabolism	Metabolism of terpenoids and polyketides
67	Biosynthesis of unsaturated fatty acids	2 (0.19%)	163 (0.22%)	0.666295	0.999989	ko01040	Metabolism	Lipid metabolism
68	Sulfur relay system	1 (0.1%)	80 (0.11%)	0.675725	0.999989	ko04122	Genetic Information Processing	Folding, sorting and degradation
69	Fatty acid metabolism	7 (0.67%)	583 (0.78%)	0.70679	0.999989	ko01212	Metabolism	Global and overview maps
70	Proteasome	3 (0.29%)	272 (0.36%)	0.733695	0.999989	ko03050	Genetic Information Processing	Folding, sorting and degradation
71	Arachidonic acid metabolism	2 (0.19%)	191 (0.26%)	0.748124	0.999989	ko00590	Metabolism	Lipid metabolism
72	Pentose phosphate pathway	5 (0.48%)	451 (0.6%)	0.755996	0.999989	ko00030	Metabolism	Carbohydrate metabolism
73	Lysine biosynthesis	1 (0.1%)	103 (0.14%)	0.765467	0.999989	ko00300	Metabolism	Amino acid metabolism
74	Glutathione metabolism	5 (0.48%)	484 (0.65%)	0.807024	0.999989	ko00480	Metabolism	Metabolism of other amino acids
75	Other glycan degradation	6 (0.57%)	580 (0.78%)	0.821017	0.999989	ko00511	Metabolism	Glycan biosynthesis and metabolism
76	Fatty acid elongation	2 (0.19%)	232 (0.31%)	0.836539	0.999989	ko00062	Metabolism	Lipid metabolism
77	Fatty acid degradation	4 (0.38%)	426 (0.57%)	0.84709	0.999989	ko00071	Metabolism	Lipid metabolism
78	Valine, leucine and isoleucine biosynthesis	1 (0.1%)	135 (0.18%)	0.850597	0.999989	ko00290	Metabolism	Amino acid metabolism
79	Protein processing in endoplasmic reticulum	24 (2.3%)	2074 (2.78%)	0.851487	0.999989	ko04141	Genetic Information Processing	Folding, sorting and degradation
80	Linoleic acid metabolism	1 (0.1%)	137 (0.18%)	0.85475	0.999989	ko00591	Metabolism	Lipid metabolism
81	Ubiquitin mediated proteolysis	14 (1.34%)	1328 (1.78%)	0.887315	0.999989	ko04120	Genetic Information Processing	Folding, sorting and degradation
82	Glycosylphosphatidylinositol (GPI)-anchor biosynthesis	3 (0.29%)	379 (0.51%)	0.900303	0.999989	ko00563	Metabolism	Glycan biosynthesis and metabolism
83	Folate biosynthesis	1 (0.1%)	167 (0.22%)	0.904845	0.999989	ko00790	Metabolism	Metabolism of cofactors and vitamins
84	Butanoate metabolism	1 (0.1%)	170 (0.23%)	0.908787	0.999989	ko00650	Metabolism	Carbohydrate metabolism
85	Basal transcription factors	3 (0.29%)	422 (0.56%)	0.935039	0.999989	ko03022	Genetic Information Processing	Transcription
86	Pantothenate and CoA biosynthesis	1 (0.1%)	203 (0.27%)	0.942732	0.999989	ko00770	Metabolism	Metabolism of cofactors and vitamins
87	Nitrogen metabolism	1 (0.1%)	211 (0.28%)	0.948844	0.999989	ko00910	Metabolism	Energy metabolism
88	RNA transport	22 (2.11%)	2170 (2.9%)	0.954806	0.999989	ko03013	Genetic Information Processing	Translation
89	Pyruvate metabolism	5 (0.48%)	683 (0.91%)	0.962373	0.999989	ko00620	Metabolism	Carbohydrate metabolism
90	Citrate cycle (TCA cycle)	2 (0.19%)	394 (0.53%)	0.974502	0.999989	ko00020	Metabolism	Carbohydrate metabolism
91	Tropane, piperidine and pyridine alkaloid biosynthesis	1 (0.1%)	267 (0.36%)	0.976793	0.999989	ko00960	Metabolism	Biosynthesis of other secondary metabolites
92	Nicotinate and nicotinamide metabolism	4 (0.38%)	640 (0.86%)	0.978911	0.999989	ko00760	Metabolism	Metabolism of cofactors and vitamins
93	Ascorbate and aldarate metabolism	8 (0.77%)	1078 (1.44%)	0.983748	0.999989	ko00053	Metabolism	Carbohydrate metabolism
94	Biosynthesis of amino acids	26 (2.49%)	2705 (3.62%)	0.984117	0.999989	ko01230	Metabolism	Global and overview maps
95	Histidine metabolism	1 (0.1%)	301 (0.4%)	0.985643	0.999989	ko00340	Metabolism	Amino acid metabolism
96	Tyrosine metabolism	2 (0.19%)	458 (0.61%)	0.988262	0.999989	ko00350	Metabolism	Amino acid metabolism
97	Isoquinoline alkaloid biosynthesis	1 (0.1%)	319 (0.43%)	0.988867	0.999989	ko00950	Metabolism	Biosynthesis of other secondary metabolites
98	Endocytosis	18 (1.72%)	2068 (2.77%)	0.989224	0.999989	ko04144	Cellular Processes	Transport and catabolism
99	Arginine and proline metabolism	3 (0.29%)	599 (0.8%)	0.990262	0.999989	ko00330	Metabolism	Amino acid metabolism
100	mRNA surveillance pathway	12 (1.15%)	1536 (2.06%)	0.990777	0.999989	ko03015	Genetic Information Processing	Translation
101	Lysine degradation	2 (0.19%)	482 (0.65%)	0.991261	0.999989	ko00310	Metabolism	Amino acid metabolism
102	Ribosome	14 (1.34%)	1736 (2.32%)	0.991517	0.999989	ko03010	Genetic Information Processing	Translation
103	Carbon metabolism	16 (1.53%)	1994 (2.67%)	0.994903	0.999989	ko01200	Metabolism	Global and overview maps
104	Peroxisome	4 (0.38%)	788 (1.05%)	0.995471	0.999989	ko04146	Cellular Processes	Transport and catabolism
105	Phagosome	2 (0.19%)	569 (0.76%)	0.997048	0.999989	ko04145	Cellular Processes	Transport and catabolism
106	Glyoxylate and dicarboxylate metabolism	2 (0.19%)	615 (0.82%)	0.998351	0.999989	ko00630	Metabolism	Carbohydrate metabolism
107	Carbon fixation in photosynthetic organisms	2 (0.19%)	627 (0.84%)	0.998585	0.999989	ko00710	Metabolism	Energy metabolism
108	Mismatch repair	1 (0.1%)	465 (0.62%)	0.998588	0.999989	ko03430	Genetic Information Processing	Replication and repair
109	DNA replication	3 (0.29%)	778 (1.04%)	0.998768	0.999989	ko03030	Genetic Information Processing	Replication and repair
110	Ribosome biogenesis in eukaryotes	3 (0.29%)	785 (1.05%)	0.998866	0.999989	ko03008	Genetic Information Processing	Translation
111	Spliceosome	13 (1.25%)	2023 (2.71%)	0.999607	0.999989	ko03040	Genetic Information Processing	Transcription
112	Glycolysis / Gluconeogenesis	3 (0.29%)	901 (1.21%)	0.999719	0.999989	ko00010	Metabolism	Carbohydrate metabolism
113	RNA degradation	5 (0.48%)	1169 (1.56%)	0.999731	0.999989	ko03018	Genetic Information Processing	Folding, sorting and degradation
114	Oxidative phosphorylation	2 (0.19%)	819 (1.1%)	0.999882	0.999989	ko00190	Metabolism	Energy metabolism
115	Nucleotide excision repair	2 (0.19%)	819 (1.1%)	0.999882	0.999989	ko03420	Genetic Information Processing	Replication and repair
116	Homologous recombination	1 (0.1%)	809 (1.08%)	0.999989	0.999989	ko03440	Genetic Information Processing	Replication and repair
4.W85_RS-VS-W85_nRS.DEseq2_Method
#	Pathway	W85_RS-VS-W85_uRS.DEseq2_Method (910)	All-Unigene (74726)	Pvalue	Qvalue	Pathway ID	Level 1	Level 2
1	Phenylpropanoid biosynthesis	71	1858	5.30738e-17	5.94427e-15	ko00940	Metabolism	Biosynthesis of other secondary metabolites
2	Diterpenoid biosynthesis	18	204	9.59609e-11	5.37381e-09	ko00904	Metabolism	Metabolism of terpenoids and polyketides
3	Flavonoid biosynthesis	17	283	9.99284e-08	3.73066e-06	ko00941	Metabolism	Biosynthesis of other secondary metabolites
4	Biosynthesis of secondary metabolites	156	8822	1.21751e-06	3.40903e-05	ko01110	Metabolism	Global and overview maps
5	Stilbenoid, diarylheptanoid and gingerol biosynthesis	12	195	5.80676e-06	0.00012059	ko00945	Metabolism	Biosynthesis of other secondary metabolites
6	MAPK signaling pathway - plant	44	1742	6.46019e-06	0.00012059	ko04016	Environmental Information Processing	Signal transduction
7	Cutin, suberine and wax biosynthesis	9	124	2.30875e-05	0.000369401	ko00073	Metabolism	Lipid metabolism
8	Metabolic pathways	255	16727	3.65304e-05	0.000511425	ko01100	Metabolism	Global and overview maps
9	Plant hormone signal transduction	49	2225	6.6227e-05	0.000824158	ko04075	Environmental Information Processing	Signal transduction
10	Sesquiterpenoid and triterpenoid biosynthesis	10	198	0.00017765	0.00198968	ko00909	Metabolism	Metabolism of terpenoids and polyketides
11	Indole alkaloid biosynthesis	8	137	0.000295081	0.00300446	ko00901	Metabolism	Biosynthesis of other secondary metabolites
12	Inositol phosphate metabolism	15	500	0.0014309	0.0124126	ko00562	Metabolism	Carbohydrate metabolism
13	Starch and sucrose metabolism	42	2102	0.00144075	0.0124126	ko00500	Metabolism	Carbohydrate metabolism
14	Mannose type O-glycan biosynthesis	2	9	0.00503869	0.0403095	ko00515	Metabolism	Glycan biosynthesis and metabolism
15	Phosphatidylinositol signaling system	14	543	0.00755628	0.0564202	ko04070	Environmental Information Processing	Signal transduction
16	Cyanoamino acid metabolism	24	1155	0.00889459	0.0622621	ko00460	Metabolism	Metabolism of other amino acids
17	Ubiquinone and other terpenoid-quinone biosynthesis	10	340	0.00953155	0.0627961	ko00130	Metabolism	Metabolism of cofactors and vitamins
18	Phenylalanine metabolism	11	422	0.0155069	0.0964873	ko00360	Metabolism	Amino acid metabolism
19	Tryptophan metabolism	10	397	0.0250736	0.141235	ko00380	Metabolism	Amino acid metabolism
20	Flavone and flavonol biosynthesis	5	135	0.0252205	0.141235	ko00944	Metabolism	Biosynthesis of other secondary metabolites
21	Sulfur metabolism	9	349	0.0285909	0.14829	ko00920	Metabolism	Energy metabolism
22	Glucosinolate biosynthesis	2	22	0.0291285	0.14829	ko00966	Metabolism	Biosynthesis of other secondary metabolites
23	2-Oxocarboxylic acid metabolism	22	1192	0.0378043	0.18409	ko01210	Metabolism	Global and overview maps
24	Glycerolipid metabolism	15	790	0.0629734	0.293876	ko00561	Metabolism	Lipid metabolism
25	Selenocompound metabolism	7	297	0.0730547	0.327285	ko00450	Metabolism	Metabolism of other amino acids
26	Terpenoid backbone biosynthesis	9	423	0.0765968	0.329956	ko00900	Metabolism	Metabolism of terpenoids and polyketides
27	Arginine biosynthesis	17	1011	0.116235	0.482159	ko00220	Metabolism	Amino acid metabolism
28	RNA polymerase	19	1164	0.124184	0.48436	ko03020	Genetic Information Processing	Transcription
29	alpha-Linolenic acid metabolism	5	216	0.125415	0.48436	ko00592	Metabolism	Lipid metabolism
30	Pyrimidine metabolism	29	1916	0.138652	0.517633	ko00240	Metabolism	Nucleotide metabolism
31	Glycerophospholipid metabolism	12	700	0.15112	0.545983	ko00564	Metabolism	Lipid metabolism
32	Steroid biosynthesis	6	317	0.19202	0.672069	ko00100	Metabolism	Lipid metabolism
33	Porphyrin and chlorophyll metabolism	6	326	0.208855	0.708842	ko00860	Metabolism	Metabolism of cofactors and vitamins
34	Synthesis and degradation of ketone bodies	2	74	0.227694	0.750051	ko00072	Metabolism	Lipid metabolism
35	Glutathione metabolism	8	484	0.240155	0.768496	ko00480	Metabolism	Metabolism of other amino acids
36	Isoflavonoid biosynthesis	3	147	0.266332	0.82859	ko00943	Metabolism	Biosynthesis of other secondary metabolites
37	Ether lipid metabolism	5	290	0.279802	0.846967	ko00565	Metabolism	Lipid metabolism
38	Pentose and glucuronate interconversions	18	1272	0.291919	0.860394	ko00040	Metabolism	Carbohydrate metabolism
39	ABC transporters	16	1131	0.306731	0.865085	ko02010	Environmental Information Processing	Membrane transport
40	Plant-pathogen interaction	30	2224	0.30943	0.865085	ko04626	Organismal Systems	Environmental adaptation
41	Valine, leucine and isoleucine degradation	9	606	0.320718	0.865085	ko00280	Metabolism	Amino acid metabolism
42	Anthocyanin biosynthesis	1	32	0.324407	0.865085	ko00942	Metabolism	Biosynthesis of other secondary metabolites
43	Carotenoid biosynthesis	6	407	0.376308	0.975962	ko00906	Metabolism	Metabolism of terpenoids and polyketides
44	Endocytosis	27	2068	0.383414	0.975962	ko04144	Cellular Processes	Transport and catabolism
45	Proteasome	4	272	0.422935	0.999937	ko03050	Genetic Information Processing	Folding, sorting and degradation
46	Thiamine metabolism	2	127	0.458896	0.999937	ko00730	Metabolism	Metabolism of cofactors and vitamins
47	Linoleic acid metabolism	2	137	0.498344	0.999937	ko00591	Metabolism	Lipid metabolism
48	Brassinosteroid biosynthesis	1	57	0.502749	0.999937	ko00905	Metabolism	Metabolism of terpenoids and polyketides
49	Citrate cycle (TCA cycle)	5	394	0.52466	0.999937	ko00020	Metabolism	Carbohydrate metabolism
50	Other types of O-glycan biosynthesis	2	147	0.5359	0.999937	ko00514	Metabolism	Glycan biosynthesis and metabolism
51	Fatty acid elongation	3	232	0.538042	0.999937	ko00062	Metabolism	Lipid metabolism
52	Limonene and pinene degradation	3	239	0.558083	0.999937	ko00903	Metabolism	Metabolism of terpenoids and polyketides
53	Butanoate metabolism	2	170	0.614699	0.999937	ko00650	Metabolism	Carbohydrate metabolism
54	Sulfur relay system	1	80	0.624962	0.999937	ko04122	Genetic Information Processing	Folding, sorting and degradation
55	Ribosome	20	1736	0.630401	0.999937	ko03010	Genetic Information Processing	Translation
56	Monobactam biosynthesis	1	82	0.63405	0.999937	ko00261	Metabolism	Biosynthesis of other secondary metabolites
57	RNA transport	25	2170	0.639132	0.999937	ko03013	Genetic Information Processing	Translation
58	Purine metabolism	24	2102	0.654434	0.999937	ko00230	Metabolism	Nucleotide metabolism
59	Arachidonic acid metabolism	2	191	0.677318	0.999937	ko00590	Metabolism	Lipid metabolism
60	Phagosome	6	569	0.692655	0.999937	ko04145	Cellular Processes	Transport and catabolism
61	Photosynthesis	2	199	0.698893	0.999937	ko00195	Metabolism	Energy metabolism
62	Alanine, aspartate and glutamate metabolism	4	408	0.733009	0.999937	ko00250	Metabolism	Amino acid metabolism
63	Peroxisome	8	788	0.744177	0.999937	ko04146	Cellular Processes	Transport and catabolism
64	Zeatin biosynthesis	1	113	0.749823	0.999937	ko00908	Metabolism	Metabolism of terpenoids and polyketides
65	Valine, leucine and isoleucine biosynthesis	1	135	0.809021	0.999937	ko00290	Metabolism	Amino acid metabolism
66	mRNA surveillance pathway	15	1536	0.838806	0.999937	ko03015	Genetic Information Processing	Translation
67	Glycine, serine and threonine metabolism	5	591	0.846934	0.999937	ko00260	Metabolism	Amino acid metabolism
68	Folate biosynthesis	1	167	0.871068	0.999937	ko00790	Metabolism	Metabolism of cofactors and vitamins
69	Histidine metabolism	2	301	0.882633	0.999937	ko00340	Metabolism	Amino acid metabolism
70	Glycosphingolipid biosynthesis - ganglio series	1	180	0.890094	0.999937	ko00604	Metabolism	Glycan biosynthesis and metabolism
71	Fatty acid degradation	3	426	0.892438	0.999937	ko00071	Metabolism	Lipid metabolism
72	Galactose metabolism	10	1177	0.908586	0.999937	ko00052	Metabolism	Carbohydrate metabolism
73	Cysteine and methionine metabolism	6	783	0.915593	0.999937	ko00270	Metabolism	Amino acid metabolism
74	Pantothenate and CoA biosynthesis	1	203	0.917145	0.999937	ko00770	Metabolism	Metabolism of cofactors and vitamins
75	Pyruvate metabolism	5	683	0.919394	0.999937	ko00620	Metabolism	Carbohydrate metabolism
76	Aminoacyl-tRNA biosynthesis	5	687	0.92171	0.999937	ko00970	Genetic Information Processing	Translation
77	Fatty acid biosynthesis	2	346	0.924551	0.999937	ko00061	Metabolism	Lipid metabolism
78	Nitrogen metabolism	1	211	0.924902	0.999937	ko00910	Metabolism	Energy metabolism
79	Oxidative phosphorylation	6	819	0.934109	0.999937	ko00190	Metabolism	Energy metabolism
80	Amino sugar and nucleotide sugar metabolism	12	1471	0.945735	0.999937	ko00520	Metabolism	Carbohydrate metabolism
81	Glycosylphosphatidylinositol (GPI)-anchor biosynthesis	2	379	0.945837	0.999937	ko00563	Metabolism	Glycan biosynthesis and metabolism
82	Carbon fixation in photosynthetic organisms	4	627	0.947615	0.999937	ko00710	Metabolism	Energy metabolism
83	Biosynthesis of amino acids	24	2705	0.959484	0.999937	ko01230	Metabolism	Global and overview maps
84	Glycolysis / Gluconeogenesis	6	901	0.963487	0.999937	ko00010	Metabolism	Carbohydrate metabolism
85	Glycosaminoglycan degradation	1	270	0.963637	0.999937	ko00531	Metabolism	Glycan biosynthesis and metabolism
86	Propanoate metabolism	1	271	0.964081	0.999937	ko00640	Metabolism	Carbohydrate metabolism
87	beta-Alanine metabolism	2	445	0.972512	0.999937	ko00410	Metabolism	Metabolism of other amino acids
88	Protein export	1	293	0.972596	0.999937	ko03060	Genetic Information Processing	Folding, sorting and degradation
89	Other glycan degradation	3	580	0.972812	0.999937	ko00511	Metabolism	Glycan biosynthesis and metabolism
90	RNA degradation	8	1169	0.973785	0.999937	ko03018	Genetic Information Processing	Folding, sorting and degradation
91	Pentose phosphate pathway	2	451	0.974179	0.999937	ko00030	Metabolism	Carbohydrate metabolism
92	Arginine and proline metabolism	3	599	0.977252	0.999937	ko00330	Metabolism	Amino acid metabolism
93	Isoquinoline alkaloid biosynthesis	1	319	0.980099	0.999937	ko00950	Metabolism	Biosynthesis of other secondary metabolites
94	Glyoxylate and dicarboxylate metabolism	3	615	0.980446	0.999937	ko00630	Metabolism	Carbohydrate metabolism
95	Lysine degradation	2	482	0.981347	0.999937	ko00310	Metabolism	Amino acid metabolism
96	Fructose and mannose metabolism	1	341	0.984819	0.999937	ko00051	Metabolism	Carbohydrate metabolism
97	Sphingolipid metabolism	1	370	0.989377	0.999937	ko00600	Metabolism	Lipid metabolism
98	Fatty acid metabolism	2	583	0.993666	0.999937	ko01212	Metabolism	Global and overview maps
99	Basal transcription factors	1	422	0.994402	0.999937	ko03022	Genetic Information Processing	Transcription
100	DNA replication	3	778	0.996034	0.999937	ko03030	Genetic Information Processing	Replication and repair
101	Tyrosine metabolism	1	458	0.996408	0.999937	ko00350	Metabolism	Amino acid metabolism
102	Ubiquitin mediated proteolysis	7	1328	0.996769	0.999937	ko04120	Genetic Information Processing	Folding, sorting and degradation
103	Base excision repair	1	487	0.997488	0.999937	ko03410	Genetic Information Processing	Replication and repair
104	Circadian rhythm - plant	2	702	0.998281	0.999937	ko04712	Organismal Systems	Environmental adaptation
105	Protein processing in endoplasmic reticulum	12	2074	0.998975	0.999937	ko04141	Genetic Information Processing	Folding, sorting and degradation
106	Ascorbate and aldarate metabolism	4	1078	0.999148	0.999937	ko00053	Metabolism	Carbohydrate metabolism
107	Carbon metabolism	11	1994	0.999233	0.999937	ko01200	Metabolism	Global and overview maps
108	Spliceosome	11	2023	0.999387	0.999937	ko03040	Genetic Information Processing	Transcription
109	Homologous recombination	2	809	0.99948	0.999937	ko03440	Genetic Information Processing	Replication and repair
110	Nucleotide excision repair	2	819	0.999535	0.999937	ko03420	Genetic Information Processing	Replication and repair
111	Nicotinate and nicotinamide metabolism	1	640	0.99962	0.999937	ko00760	Metabolism	Metabolism of cofactors and vitamins
112	Ribosome biogenesis in eukaryotes	1	785	0.999937	0.999937	ko03008	Genetic Information Processing	Translation

## Sheet: Table S8
Table S8 FPKM values of unigenes involved in catalpol biosynthesis
Name	gene_id	1706_RS1_FPKM	1706_RS2_FPKM	1706_RS3_FPKM	1706_nRS1_FPKM	1706_nRS2_FPKM	1706_nRS3_FPKM	BJ1_RS1_FPKM	BJ1_RS2_FPKM	BJ1_RS3_FPKM	BJ1_nRS1_FPKM	BJ1_nRS2_FPKM	BJ1_nRS3_FPKM	QH1_RS1_FPKM	QH1_RS2_FPKM	QH1_RS3_FPKM	QH1_nRS1_FPKM	QH1_nRS2_FPKM	QH1_nRS3_FPKM	W85_RS1_FPKM	W85_RS2_FPKM	W85_RS3_FPKM	W85_nRS1_FPKM	W85_nRS2_FPKM	W85_nRS3_FPKM	Nr	Nt	Swissprot	KEGG	KOG	Interpro	GO
DXR	CL5130.Contig3	3.71	1.83	3.05	6.73	7.63	8.84	2.49	3.32	2.9	1.46	7.45	7.54	2.02	3.24	1.99	2.63	3.47	4	4.74	5.05	2.44	6.71	5.03	6.38	gi|747051524|ref|XP_011071850.1|/7.6e-255/PREDICTED: 1-deoxy-D-xylulose 5-phosphate reductoisomerase, chloroplastic [Sesamum indicum]	gi|747051523|ref|XM_011073548.1|/0.0/PREDICTED: Sesamum indicum 1-deoxy-D-xylulose 5-phosphate reductoisomerase, chloroplastic (LOC105157212), mRNA	sp|Q9XES0|DXR_MENPI/9.3e-243/1-deoxy-D-xylulose 5-phosphate reductoisomerase, chloroplastic OS=Mentha piperita GN=DXR PE=2 SV=2	sind:105157212/1.3e-255/1-deoxy-D-xylulose 5-phosphate reductoisomerase, chloroplastic; K00099 1-deoxy-D-xylulose-5-phosphate reductoisomerase [EC:1.1.1.267]	NA	PTHR30525:SF2/0.0/--	NA
	CL5130.Contig4	3.48	2.65	3.3	8.62	11.22	11.05	2.19	3.33	3.64	1.88	8.13	8.88	1.12	2.3	2.39	2.96	3.9	4.84	4.08	4.81	3.02	6.87	7.48	5.99	gi|747051524|ref|XP_011071850.1|/1.7e-254/PREDICTED: 1-deoxy-D-xylulose 5-phosphate reductoisomerase, chloroplastic [Sesamum indicum]	gi|747051523|ref|XM_011073548.1|/0.0/PREDICTED: Sesamum indicum 1-deoxy-D-xylulose 5-phosphate reductoisomerase, chloroplastic (LOC105157212), mRNA	sp|Q9XES0|DXR_MENPI/4.7e-242/1-deoxy-D-xylulose 5-phosphate reductoisomerase, chloroplastic OS=Mentha piperita GN=DXR PE=2 SV=2	sind:105157212/2.8e-255/1-deoxy-D-xylulose 5-phosphate reductoisomerase, chloroplastic; K00099 1-deoxy-D-xylulose-5-phosphate reductoisomerase [EC:1.1.1.267]	NA	PTHR30525:SF2/0.0/--	NA
	Unigene6003	2.95	0	0	0	1.01	0	0	0	0	0	0	0	0	0	0	0	0	0	0.56	0	0.57	0.59	0	0	gi|585280972|gb|AHJ38612.1|/3.9e-11/1-deoxy-D-xylulose-5-phosphate reductoisomerase [Huperzia serrata]	NA	sp|Q8W250|DXR_ORYSJ/9.9e-13/1-deoxy-D-xylulose 5-phosphate reductoisomerase, chloroplastic OS=Oryza sativa subsp. japonica GN=DXR PE=2 SV=2	gmx:100790607/1.1e-11/DXR1; 1-deoxy-D-xylulose 5-phosphate reductoisomerase, chloroplastic-like; K00099 1-deoxy-D-xylulose-5-phosphate reductoisomerase [EC:1.1.1.267]	NA	NA	biological_process:GO:0051484//isopentenyl diphosphate biosynthetic process, methylerythritol 4-phosphate pathway involved in terpenoid biosynthetic process;GO:0055114//oxidation-reduction process;molecular_function:GO:0016853//isomerase activity;GO:0070402//NADPH binding;GO:0030145//manganese ion binding;GO:0030604//1-deoxy-D-xylulose-5-phosphate reductoisomerase activity;
	CL15066.Contig6	0.47	1.94	2.14	1.54	1.31	0.25	0.28	0	0.39	0.54	0.43	0.47	0.43	0	0	0.42	0.68	0.42	0.48	0.65	0.48	1.96	2.61	1.64	gi|585280972|gb|AHJ38612.1|/4.3e-13/1-deoxy-D-xylulose-5-phosphate reductoisomerase [Huperzia serrata]	NA	sp|Q8W250|DXR_ORYSJ/1.9e-14/1-deoxy-D-xylulose 5-phosphate reductoisomerase, chloroplastic OS=Oryza sativa subsp. japonica GN=DXR PE=2 SV=2	vra:106769052/2.1e-13/1-deoxy-D-xylulose 5-phosphate reductoisomerase, chloroplastic; K00099 1-deoxy-D-xylulose-5-phosphate reductoisomerase [EC:1.1.1.267]	At1g80670/1.7e-06/[A] KOG0647 mRNA export protein (contains WD40 repeats)	NA	biological_process:GO:0051484//isopentenyl diphosphate biosynthetic process, methylerythritol 4-phosphate pathway involved in terpenoid biosynthetic process;GO:0055114//oxidation-reduction process;molecular_function:GO:0016853//isomerase activity;GO:0070402//NADPH binding;GO:0030145//manganese ion binding;GO:0030604//1-deoxy-D-xylulose-5-phosphate reductoisomerase activity;
	CL15066.Contig4	0.46	1.35	0.52	1.57	1.2	0.98	0	0.77	0	0.5	0	0	0.24	0.88	0	1.03	1.7	1.24	0.74	0.94	0.47	0.35	1.17	3.22	gi|585280972|gb|AHJ38612.1|/5.2e-14/1-deoxy-D-xylulose-5-phosphate reductoisomerase [Huperzia serrata]	NA	sp|Q8W250|DXR_ORYSJ/2.2e-15/1-deoxy-D-xylulose 5-phosphate reductoisomerase, chloroplastic OS=Oryza sativa subsp. japonica GN=DXR PE=2 SV=2	gmx:100790607/2.5e-14/DXR1; 1-deoxy-D-xylulose 5-phosphate reductoisomerase, chloroplastic-like; K00099 1-deoxy-D-xylulose-5-phosphate reductoisomerase [EC:1.1.1.267]	NA	NA	biological_process:GO:0008299//isoprenoid biosynthetic process;GO:0055114//oxidation-reduction process;molecular_function:GO:0046872//metal ion binding;GO:0070402//NADPH binding;GO:0030604//1-deoxy-D-xylulose-5-phosphate reductoisomerase activity;
	Unigene1610	0.42	0	0	0	0	0	0	0	0.68	0	0.38	0	0	0	0	0	0	0	0	0	0.84	0	0.83	0.79	gi|814603307|gb|AKE33276.1|/1.5e-57/1-deoxy-d-xylulose 5-phosphate reductoisomerase [Camellia sinensis]	gi|961442137|gb|KT276252.1|/0.0/Mangifera indica cultivar Hongmang NO.6 1-deoxy-D-xylulose-5-phosphate reductoisomerase mRNA, partial cds	sp|Q9XES0|DXR_MENPI/5.3e-53/1-deoxy-D-xylulose 5-phosphate reductoisomerase, chloroplastic OS=Mentha piperita GN=DXR PE=2 SV=2	sind:105157212/1.1e-56/1-deoxy-D-xylulose 5-phosphate reductoisomerase, chloroplastic; K00099 1-deoxy-D-xylulose-5-phosphate reductoisomerase [EC:1.1.1.267]	NA	PTHR30525/8.4E-58/--	NA
	Unigene46246	0	0	0	2.86	0	1.17	0	0	0	0	0	0	0	0	0	0	0	0.8	0	0	0	0	0	0	gi|661883979|emb|CDP12403.1|/1.2e-38/unnamed protein product [Coffea canephora]	gi|397771305|gb|JQ965955.1|/0.0/Centella asiatica 1-deoxy-d-xylulose 5-phosphate reductoisomerase (DXR) mRNA, complete cds	sp|Q9XFS9|DXR_ARATH/2.9e-38/1-deoxy-D-xylulose 5-phosphate reductoisomerase, chloroplastic OS=Arabidopsis thaliana GN=DXR PE=2 SV=2	sind:105157212/7.7e-39/1-deoxy-D-xylulose 5-phosphate reductoisomerase, chloroplastic; K00099 1-deoxy-D-xylulose-5-phosphate reductoisomerase [EC:1.1.1.267]	NA	PF13288/3.2E-22/DXP reductoisomerase C-terminal domain	biological_process:GO:0008299//isoprenoid biosynthetic process;GO:0055114//oxidation-reduction process;molecular_function:GO:0046872//metal ion binding;GO:0016853//isomerase activity;GO:0070402//NADPH binding;GO:0030604//1-deoxy-D-xylulose-5-phosphate reductoisomerase activity;
	Unigene42797	0	0	0	0	0	0	0.33	1.02	0.33	0.75	1.42	1.24	0.83	0.17	0	1.02	2.66	0.65	0	0	0	0	0	0	gi|747089534|ref|XP_011092410.1|/2.5e-17/PREDICTED: protein RAE1-like [Sesamum indicum]	gi|743915180|ref|XR_839119.1|/0.0/PREDICTED: Populus euphratica 1-deoxy-D-xylulose 5-phosphate reductoisomerase, chloroplastic (LOC105108784), transcript variant X2, misc_RNA	sp|Q38942|RAE1L_ARATH/3.5e-17/Rae1-like protein At1g80670 OS=Arabidopsis thaliana GN=At1g80670 PE=1 SV=2	sind:105172595/4.2e-18/protein RAE1-like; K14298 mRNA export factor	At1g80670/9.4e-17/[A] KOG0647 mRNA export protein (contains WD40 repeats)	NA	NA
	CL5130.Contig1	0	0	0.36	1.06	0.35	0.79	0	0	0.63	0	0	0.35	0.34	0	0	0	0	0.63	0.38	1.07	0	0	0.78	0	gi|413947134|gb|AFW79783.1|/5.3e-66/hypothetical protein ZEAMMB73_057914 [Zea mays]	gi|747106088|ref|XM_011103026.1|/0.0/PREDICTED: Sesamum indicum 1-deoxy-D-xylulose 5-phosphate reductoisomerase, chloroplastic-like (LOC105179409), mRNA	sp|Q8W250|DXR_ORYSJ/2.8e-65/1-deoxy-D-xylulose 5-phosphate reductoisomerase, chloroplastic OS=Oryza sativa subsp. japonica GN=DXR PE=2 SV=2	zma:103634738/3.4e-66/GRMZM2G036290; 1-deoxy-D-xylulose 5-phosphate reductoisomerase, chloroplastic-like; K00099 1-deoxy-D-xylulose-5-phosphate reductoisomerase [EC:1.1.1.267]	NA	PTHR30525:SF2/4.7E-101/--	biological_process:GO:0008299//isoprenoid biosynthetic process;GO:0055114//oxidation-reduction process;molecular_function:GO:0046872//metal ion binding;GO:0016853//isomerase activity;GO:0070402//NADPH binding;GO:0030604//1-deoxy-D-xylulose-5-phosphate reductoisomerase activity;
IDI	Unigene66333	32.63	31.84	35.95	40.75	38.5	36.66	16.5	18.69	19.78	14.23	32.3	29.69	12.13	19.12	11.94	26.13	32.82	19.9	49.25	33.99	40.74	45.26	40.27	44.89	gi|747075255|ref|XP_011084658.1|/4.5e-132/PREDICTED: isopentenyl-diphosphate Delta-isomerase I [Sesamum indicum]	gi|848868366|ref|XM_012979364.1|/0.0/PREDICTED: Erythranthe guttatus isopentenyl-diphosphate Delta-isomerase I (LOC105955607), mRNA	sp|O48965|IDI2_CAMAC/3.1e-131/Isopentenyl-diphosphate Delta-isomerase II OS=Camptotheca acuminata GN=IPI2 PE=2 SV=1	sind:105166860/7.5e-133/isopentenyl-diphosphate Delta-isomerase I; K01823 isopentenyl-diphosphate Delta-isomerase [EC:5.3.3.2]	At5g16440/1.7e-120/[Q] KOG0142 Isopentenyl pyrophosphate:dimethylallyl pyrophosphate isomerase	PF00293/5.6E-28/NUDIX domain	biological_process:GO:0008299//isoprenoid biosynthetic process;GO:0015979//photosynthesis;GO:0015995//chlorophyll biosynthetic process;GO:0050992//dimethylallyl diphosphate biosynthetic process;molecular_function:GO:0046872//metal ion binding;GO:0016787//hydrolase activity;GO:0004452//isopentenyl-diphosphate delta-isomerase activity;
	CL4867.Contig1	10.31	11.48	9.38	14.31	14.04	11.61	4.7	5.06	6.16	5.55	8.38	8.92	3.87	5.13	3.05	8.37	12.09	8.05	16.01	13.44	15.27	15.43	11.93	16.34	gi|747075255|ref|XP_011084658.1|/2.7e-132/PREDICTED: isopentenyl-diphosphate Delta-isomerase I [Sesamum indicum]	gi|848868366|ref|XM_012979364.1|/0.0/PREDICTED: Erythranthe guttatus isopentenyl-diphosphate Delta-isomerase I (LOC105955607), mRNA	sp|O48965|IDI2_CAMAC/7.1e-131/Isopentenyl-diphosphate Delta-isomerase II OS=Camptotheca acuminata GN=IPI2 PE=2 SV=1	sind:105166860/4.5e-133/isopentenyl-diphosphate Delta-isomerase I; K01823 isopentenyl-diphosphate Delta-isomerase [EC:5.3.3.2]	At5g16440/4.6e-121/[Q] KOG0142 Isopentenyl pyrophosphate:dimethylallyl pyrophosphate isomerase	SM00380/8.2E-32/DNA-binding domain in plant proteins such as APETALA2 and EREBPs	NA
	CL3117.Contig2	4.29	2.83	3.85	5.8	5.49	3.35	2.87	2.34	0.93	1.94	2.87	4.07	2.49	2.05	3.24	2.16	2.49	2.61	3.7	4.77	6.92	3.54	4.24	4.33	gi|157072591|gb|ABV08818.1|/2.0e-129/isopentenyl pyrophosphate isomerase [Salvia miltiorrhiza]	gi|747075254|ref|XM_011086356.1|/0.0/PREDICTED: Sesamum indicum isopentenyl-diphosphate Delta-isomerase I (LOC105166860), mRNA	sp|O48965|IDI2_CAMAC/1.4e-125/Isopentenyl-diphosphate Delta-isomerase II OS=Camptotheca acuminata GN=IPI2 PE=2 SV=1	sind:105161244/1.6e-129/isopentenyl-diphosphate Delta-isomerase I; K01823 isopentenyl-diphosphate Delta-isomerase [EC:5.3.3.2]	At5g16440/3.6e-120/[Q] KOG0142 Isopentenyl pyrophosphate:dimethylallyl pyrophosphate isomerase	PS51462/17.762/Nudix hydrolase domain profile.	NA
	Unigene39256	3.18	1.8	1.63	3.81	0.45	2.02	2.53	3.93	1.6	2.13	3.75	4.66	1.51	3.67	2.75	2.99	2.32	3.08	0.84	3.07	1.77	2.95	0.52	2.98	gi|747075255|ref|XP_011084658.1|/3.0e-132/PREDICTED: isopentenyl-diphosphate Delta-isomerase I [Sesamum indicum]	gi|848868366|ref|XM_012979364.1|/0.0/PREDICTED: Erythranthe guttatus isopentenyl-diphosphate Delta-isomerase I (LOC105955607), mRNA	sp|O48965|IDI2_CAMAC/7.9e-131/Isopentenyl-diphosphate Delta-isomerase II OS=Camptotheca acuminata GN=IPI2 PE=2 SV=1	sind:105166860/5.0e-133/isopentenyl-diphosphate Delta-isomerase I; K01823 isopentenyl-diphosphate Delta-isomerase [EC:5.3.3.2]	At5g16440/5.2e-121/[Q] KOG0142 Isopentenyl pyrophosphate:dimethylallyl pyrophosphate isomerase	PS51462/17.671/Nudix hydrolase domain profile.	NA
	CL3117.Contig1	0.88	0	0.35	0.36	0	0.84	1.11	1.76	1.42	0	1.37	1.73	1.32	1.68	1.03	0.34	4.1	0.92	0	0	0.46	0.53	2.17	0	gi|747061408|ref|XP_011077171.1|/1.4e-45/PREDICTED: isopentenyl-diphosphate Delta-isomerase I [Sesamum indicum]	gi|747061407|ref|XM_011078869.1|/0.0/PREDICTED: Sesamum indicum isopentenyl-diphosphate Delta-isomerase I (LOC105161244), mRNA	sp|O48965|IDI2_CAMAC/3.7e-44/Isopentenyl-diphosphate Delta-isomerase II OS=Camptotheca acuminata GN=IPI2 PE=2 SV=1	sind:105161244/2.3e-46/isopentenyl-diphosphate Delta-isomerase I; K01823 isopentenyl-diphosphate Delta-isomerase [EC:5.3.3.2]	At5g16440/2.2e-40/[Q] KOG0142 Isopentenyl pyrophosphate:dimethylallyl pyrophosphate isomerase	PF00293/1.5E-6/NUDIX domain	biological_process:GO:0044763//single-organism cellular process;GO:0044711//single-organism biosynthetic process;GO:1901576//organic substance biosynthetic process;GO:0044249//cellular biosynthetic process;molecular_function:GO:0003824//catalytic activity;
	CL4867.Contig2	0.61	0.86	5.12	0.87	3.14	3.86	1.94	0	1.52	1.14	1.47	0.77	0.23	0	0	0.34	2.01	0	4.12	0.98	3.73	3.71	4.5	1.13	gi|747075255|ref|XP_011084658.1|/2.6e-132/PREDICTED: isopentenyl-diphosphate Delta-isomerase I [Sesamum indicum]	gi|848868366|ref|XM_012979364.1|/0.0/PREDICTED: Erythranthe guttatus isopentenyl-diphosphate Delta-isomerase I (LOC105955607), mRNA	sp|O48965|IDI2_CAMAC/6.8e-131/Isopentenyl-diphosphate Delta-isomerase II OS=Camptotheca acuminata GN=IPI2 PE=2 SV=1	sind:105166860/4.3e-133/isopentenyl-diphosphate Delta-isomerase I; K01823 isopentenyl-diphosphate Delta-isomerase [EC:5.3.3.2]	At5g16440/4.5e-121/[Q] KOG0142 Isopentenyl pyrophosphate:dimethylallyl pyrophosphate isomerase	SM00380/8.2E-32/DNA-binding domain in plant proteins such as APETALA2 and EREBPs	NA
GPPS	Unigene19017	40.76	38.9	48.6	27.79	25.79	26.42	18.2	22.07	19.41	9.59	23.16	21.2	14.11	17.86	17.87	16.72	23.94	14.84	33.46	27.51	30.07	29.1	23.15	36.51	gi|998623358|gb|AMK51093.1|/1.4e-186/chloroplast geranylgeranyl pyrophosphate synthase 1 [Rehmannia glutinosa]	gi|963527818|gb|KT324655.1|/0.0/Leucosceptrum canum putative geranyl diphosphate synthase small subunit type II.A mRNA, complete cds	sp|Q39108|GGR_ARATH/1.8e-115/Heterodimeric geranylgeranyl pyrophosphate synthase small subunit, chloroplastic OS=Arabidopsis thaliana GN=GGR PE=1 SV=2	sind:105173013/1.7e-174/heterodimeric geranylgeranyl pyrophosphate synthase small subunit, chloroplastic; K13789 geranylgeranyl diphosphate synthase, type II [EC:2.5.1.1 2.5.1.10 2.5.1.29]	At4g38460/4.8e-115/[H] KOG0776 Geranylgeranyl pyrophosphate synthase/Polyprenyl synthetase	PTHR12001/3.4E-219/--	biological_process:GO:0008299//isoprenoid biosynthetic process;molecular_function:GO:0016740//transferase activity;
	CL9554.Contig2	8.89	10.21	10.8	7.27	7.53	7.79	9.46	6.99	8.76	2.97	8.02	7.75	5.95	6.76	9.05	5.76	5.81	5.1	13.57	9.18	6.65	5.77	5.43	6.45	gi|747098394|ref|XP_011097207.1|/2.9e-171/PREDICTED: geranylgeranyl pyrophosphate synthase, chloroplastic-like [Sesamum indicum]	gi|426322796|gb|JX455143.1|/0.0/Picrorhiza kurrooa geranylgeranyl diphosphate synthase mRNA, complete cds	sp|Q42698|GGPPS_CATRO/3.5e-154/Geranylgeranyl pyrophosphate synthase, chloroplastic OS=Catharanthus roseus GN=GGPS1 PE=3 SV=1	sind:105176175/4.9e-172/geranylgeranyl pyrophosphate synthase, chloroplastic-like; K13789 geranylgeranyl diphosphate synthase, type II [EC:2.5.1.1 2.5.1.10 2.5.1.29]	At4g36810/6.0e-137/[H] KOG0776 Geranylgeranyl pyrophosphate synthase/Polyprenyl synthetase	PTHR12001/3.0E-235/--	NA
	CL9554.Contig1	7.74	10.89	11.97	5.81	9.42	8.39	10.12	8.61	10.7	2.61	10.06	9.47	7.06	8.22	10.54	5.23	6.67	5.57	17	10.31	9.05	6.83	4.88	8.71	gi|747098394|ref|XP_011097207.1|/2.5e-171/PREDICTED: geranylgeranyl pyrophosphate synthase, chloroplastic-like [Sesamum indicum]	gi|965508422|gb|KT312958.1|/0.0/Leucosceptrum canum geranylgeranyl diphosphate synthase 2 mRNA, complete cds	sp|Q42698|GGPPS_CATRO/3.0e-154/Geranylgeranyl pyrophosphate synthase, chloroplastic OS=Catharanthus roseus GN=GGPS1 PE=3 SV=1	sind:105176175/4.2e-172/geranylgeranyl pyrophosphate synthase, chloroplastic-like; K13789 geranylgeranyl diphosphate synthase, type II [EC:2.5.1.1 2.5.1.10 2.5.1.29]	At4g36810/5.1e-137/[H] KOG0776 Geranylgeranyl pyrophosphate synthase/Polyprenyl synthetase	PTHR12001/3.0E-235/--	NA
	CL12517.Contig1	7.46	5.68	6.17	7.4	5.87	6.59	4.06	2.42	1.81	1.21	2.33	3.05	1.68	2.22	3.65	1.21	1.85	1.49	3.65	5.83	9.94	6.75	3.76	4.62	gi|747073545|ref|XP_011083737.1|/4.2e-121/PREDICTED: geranylgeranyl pyrophosphate synthase, chloroplastic-like [Sesamum indicum]	gi|747073544|ref|XM_011085435.1|/0.0/PREDICTED: Sesamum indicum geranylgeranyl pyrophosphate synthase, chloroplastic-like (LOC105166180), mRNA	sp|P80042|GGPPS_CAPAN/3.1e-98/Geranylgeranyl pyrophosphate synthase, chloroplastic OS=Capsicum annuum GN=GGPS1 PE=3 SV=1	sind:105166180/6.9e-122/geranylgeranyl pyrophosphate synthase, chloroplastic-like; K13789 geranylgeranyl diphosphate synthase, type II [EC:2.5.1.1 2.5.1.10 2.5.1.29]	At4g36810/1.8e-92/[H] KOG0776 Geranylgeranyl pyrophosphate synthase/Polyprenyl synthetase	PTHR12001:SF52/1.2E-159/--	NA
	CL12517.Contig2	7.23	5.06	7.37	7.44	5.14	5.55	3.21	2.73	1.95	1.14	3.07	1.95	1.93	1.71	2.46	1.59	1.4	1.71	4.16	3.26	5.72	2.95	4.77	3.64	gi|747073545|ref|XP_011083737.1|/3.2e-182/PREDICTED: geranylgeranyl pyrophosphate synthase, chloroplastic-like [Sesamum indicum]	gi|747073544|ref|XM_011085435.1|/0.0/PREDICTED: Sesamum indicum geranylgeranyl pyrophosphate synthase, chloroplastic-like (LOC105166180), mRNA	sp|P80042|GGPPS_CAPAN/4.3e-145/Geranylgeranyl pyrophosphate synthase, chloroplastic OS=Capsicum annuum GN=GGPS1 PE=3 SV=1	sind:105166180/5.3e-183/geranylgeranyl pyrophosphate synthase, chloroplastic-like; K13789 geranylgeranyl diphosphate synthase, type II [EC:2.5.1.1 2.5.1.10 2.5.1.29]	At4g36810/9.8e-128/[H] KOG0776 Geranylgeranyl pyrophosphate synthase/Polyprenyl synthetase	PTHR12001/3.1E-216/--	NA
	CL5101.Contig1	1.95	0	0	1.41	3.84	1.58	0.32	0	0	0.28	2.44	1.75	0	0	0.35	0	0.32	2.17	0.38	1.42	1.16	1.59	1.93	1.1	gi|747102801|ref|XP_011099575.1|/4.5e-44/PREDICTED: geranylgeranyl pyrophosphate synthase, chloroplastic [Sesamum indicum]	gi|593787713|ref|XM_007156834.1|/0.0/Phaseolus vulgaris hypothetical protein (PHAVU_002G026400g) mRNA, complete cds	sp|Q42698|GGPPS_CATRO/1.8e-35/Geranylgeranyl pyrophosphate synthase, chloroplastic OS=Catharanthus roseus GN=GGPS1 PE=3 SV=1	sind:105177959/7.4e-45/geranylgeranyl pyrophosphate synthase, chloroplastic; K13789 geranylgeranyl diphosphate synthase, type II [EC:2.5.1.1 2.5.1.10 2.5.1.29]	At4g36810/8.5e-24/[H] KOG0776 Geranylgeranyl pyrophosphate synthase/Polyprenyl synthetase	PTHR12001:SF52/9.9E-43/--	NA
	CL9963.Contig5	1.94	1.17	0.75	1.72	1.33	1.88	0.86	0.93	0.35	0.55	1.47	1.08	0.42	0.7	0.47	0.92	0.91	0.51	1.02	1.29	1.78	1.84	1.25	1.67	gi|747097320|ref|XP_011096620.1|/3.6e-127/PREDICTED: solanesyl diphosphate synthase 3, chloroplastic/mitochondrial isoform X2 [Sesamum indicum]	gi|747097319|ref|XM_011098318.1|/0.0/PREDICTED: Sesamum indicum solanesyl diphosphate synthase 3, chloroplastic/mitochondrial (LOC105175753), transcript variant X2, mRNA	sp|Q5HZ00|SPS3_ARATH/6.2e-109/Solanesyl diphosphate synthase 3, chloroplastic/mitochondrial OS=Arabidopsis thaliana GN=SPS3 PE=1 SV=1	sind:105175753/6.0e-128/solanesyl diphosphate synthase 3, chloroplastic/mitochondrial; K14066 geranyl diphosphate synthase [EC:2.5.1.1]	At2g34630/4.4e-93/[H] KOG0776 Geranylgeranyl pyrophosphate synthase/Polyprenyl synthetase	PF00348/1.0E-56/Polyprenyl synthetase	biological_process:GO:0008299//isoprenoid biosynthetic process;molecular_function:GO:0036422//heptaprenyl diphosphate synthase activity;GO:0004161//dimethylallyltranstransferase activity;
	CL9963.Contig2	1.71	0	0	2.41	1.45	1.5	0.71	2.29	0.91	1.01	0.91	1.02	0.27	0.37	1.22	0.51	1.68	0	1.51	1.14	3.43	0.9	1.54	2.41	gi|970043714|ref|XP_015083260.1|/2.4e-177/PREDICTED: solanesyl diphosphate synthase 3, chloroplastic/mitochondrial [Solanum pennellii]	gi|747097319|ref|XM_011098318.1|/0.0/PREDICTED: Sesamum indicum solanesyl diphosphate synthase 3, chloroplastic/mitochondrial (LOC105175753), transcript variant X2, mRNA	sp|Q5HZ00|SPS3_ARATH/1.3e-152/Solanesyl diphosphate synthase 3, chloroplastic/mitochondrial OS=Arabidopsis thaliana GN=SPS3 PE=1 SV=1	rcu:8271089/1.6e-171/solanesyl diphosphate synthase 3, chloroplastic/mitochondrial; K14066 geranyl diphosphate synthase [EC:2.5.1.1]	At2g34630/1.8e-121/[H] KOG0776 Geranylgeranyl pyrophosphate synthase/Polyprenyl synthetase	PS00444/-/Polyprenyl synthases signature 2.	biological_process:GO:0008299//isoprenoid biosynthetic process;molecular_function:GO:0016740//transferase activity;
	CL5101.Contig4	1.63	2.35	2.9	1.36	2.94	3.5	1.59	1.71	1.23	0.86	1	0	1.08	0.42	0.24	0	1.75	0.82	3.55	0.82	0.49	3.54	2.26	2.3	gi|747102799|ref|XP_011099574.1|/5.9e-153/PREDICTED: geranylgeranyl pyrophosphate synthase, chloroplastic-like [Sesamum indicum]	gi|747102798|ref|XM_011101272.1|/0.0/PREDICTED: Sesamum indicum geranylgeranyl pyrophosphate synthase, chloroplastic-like (LOC105177958), mRNA	sp|Q94ID7|GGPPS_HEVBR/9.8e-122/Geranylgeranyl pyrophosphate synthase, chloroplastic OS=Hevea brasiliensis GN=GGPS PE=1 SV=1	sind:105177958/9.8e-154/geranylgeranyl pyrophosphate synthase, chloroplastic-like; K13789 geranylgeranyl diphosphate synthase, type II [EC:2.5.1.1 2.5.1.10 2.5.1.29]	At4g36810/8.7e-117/[H] KOG0776 Geranylgeranyl pyrophosphate synthase/Polyprenyl synthetase	PF00348/9.8E-50/Polyprenyl synthetase	NA
	CL9963.Contig4	1.42	1.46	2.1	1.37	2.78	1.6	0.67	1.96	0.73	0.96	1.66	1.12	0.57	1.02	0.92	1.86	2.46	1.45	2.58	1.34	2.45	2.27	2.66	3.46	gi|374639377|gb|AEZ55677.1|/6.7e-195/geranyl diphosphate synthase [Salvia miltiorrhiza] >gi|448819500|gb|AGE45642.1| solanesyl diphosphate synthase 2 [Salvia miltiorrhiza]	gi|747097317|ref|XM_011098316.1|/0.0/PREDICTED: Sesamum indicum solanesyl diphosphate synthase 3, chloroplastic/mitochondrial (LOC105175753), transcript variant X1, mRNA	sp|Q5HZ00|SPS3_ARATH/5.2e-153/Solanesyl diphosphate synthase 3, chloroplastic/mitochondrial OS=Arabidopsis thaliana GN=SPS3 PE=1 SV=1	rcu:8271089/8.3e-175/solanesyl diphosphate synthase 3, chloroplastic/mitochondrial; K14066 geranyl diphosphate synthase [EC:2.5.1.1]	At2g34630/2.1e-121/[H] KOG0776 Geranylgeranyl pyrophosphate synthase/Polyprenyl synthetase	PS00444/-/Polyprenyl synthases signature 2.	biological_process:GO:0008299//isoprenoid biosynthetic process;molecular_function:GO:0016740//transferase activity;
	CL5101.Contig3	0.86	0	0	1.33	0	0	0	0	0.59	0	0	1.15	0	0.64	0.59	0.68	0	0.72	0	2.02	3.62	0.59	0.92	1.02	gi|747102799|ref|XP_011099574.1|/3.1e-151/PREDICTED: geranylgeranyl pyrophosphate synthase, chloroplastic-like [Sesamum indicum]	gi|747102798|ref|XM_011101272.1|/0.0/PREDICTED: Sesamum indicum geranylgeranyl pyrophosphate synthase, chloroplastic-like (LOC105177958), mRNA	sp|Q42698|GGPPS_CATRO/5.1e-120/Geranylgeranyl pyrophosphate synthase, chloroplastic OS=Catharanthus roseus GN=GGPS1 PE=3 SV=1	sind:105177958/5.1e-152/geranylgeranyl pyrophosphate synthase, chloroplastic-like; K13789 geranylgeranyl diphosphate synthase, type II [EC:2.5.1.1 2.5.1.10 2.5.1.29]	At4g36810/8.8e-119/[H] KOG0776 Geranylgeranyl pyrophosphate synthase/Polyprenyl synthetase	PF00348/1.4E-49/Polyprenyl synthetase	NA
	CL9963.Contig3	0.79	2.4	2.53	1.76	1.88	2.46	0.5	0	0.52	0.29	1.75	1.2	0.3	0.6	0.46	1.52	1.83	1.4	1.65	2	1	2.05	1.86	2.27	gi|747097318|ref|XP_011096618.1|/5.7e-210/PREDICTED: solanesyl diphosphate synthase 3, chloroplastic/mitochondrial isoform X1 [Sesamum indicum]	gi|747097317|ref|XM_011098316.1|/0.0/PREDICTED: Sesamum indicum solanesyl diphosphate synthase 3, chloroplastic/mitochondrial (LOC105175753), transcript variant X1, mRNA	sp|Q5HZ00|SPS3_ARATH/4.7e-154/Solanesyl diphosphate synthase 3, chloroplastic/mitochondrial OS=Arabidopsis thaliana GN=SPS3 PE=1 SV=1	sind:105175753/9.4e-211/solanesyl diphosphate synthase 3, chloroplastic/mitochondrial; K14066 geranyl diphosphate synthase [EC:2.5.1.1]	At2g34630/2.1e-121/[H] KOG0776 Geranylgeranyl pyrophosphate synthase/Polyprenyl synthetase	PS00444/-/Polyprenyl synthases signature 2.	biological_process:GO:0008299//isoprenoid biosynthetic process;molecular_function:GO:0016740//transferase activity;
	CL1003.Contig2	0.65	0	0.27	8.89	13.72	13.23	0.16	0	0.32	0.59	7.83	6.87	0.08	0.08	0.33	0.49	1.64	5.33	0.18	1.75	0.1	7.67	9.11	5.69	gi|747090518|ref|XP_011092951.1|/2.4e-151/PREDICTED: heterodimeric geranylgeranyl pyrophosphate synthase small subunit, chloroplastic [Sesamum indicum]	gi|963527818|gb|KT324655.1|/0.0/Leucosceptrum canum putative geranyl diphosphate synthase small subunit type II.A mRNA, complete cds	sp|Q39108|GGR_ARATH/5.4e-109/Heterodimeric geranylgeranyl pyrophosphate synthase small subunit, chloroplastic OS=Arabidopsis thaliana GN=GGR PE=1 SV=2	sind:105173013/4.0e-152/heterodimeric geranylgeranyl pyrophosphate synthase small subunit, chloroplastic; K13789 geranylgeranyl diphosphate synthase, type II [EC:2.5.1.1 2.5.1.10 2.5.1.29]	At4g38460/1.4e-108/[H] KOG0776 Geranylgeranyl pyrophosphate synthase/Polyprenyl synthetase	PTHR12001/1.4E-204/--	NA
	CL1003.Contig1	0.39	0.2	0.37	13.13	15.59	17.38	0.17	0	0.16	0.6	8.96	8.96	0.34	0	0.35	0.35	1.85	6.77	0.19	1.46	0	7.36	12.86	6.54	gi|747090518|ref|XP_011092951.1|/2.7e-96/PREDICTED: heterodimeric geranylgeranyl pyrophosphate synthase small subunit, chloroplastic [Sesamum indicum]	gi|963527818|gb|KT324655.1|/0.0/Leucosceptrum canum putative geranyl diphosphate synthase small subunit type II.A mRNA, complete cds	sp|Q39108|GGR_ARATH/4.6e-78/Heterodimeric geranylgeranyl pyrophosphate synthase small subunit, chloroplastic OS=Arabidopsis thaliana GN=GGR PE=1 SV=2	sind:105173013/4.5e-97/heterodimeric geranylgeranyl pyrophosphate synthase small subunit, chloroplastic; K13789 geranylgeranyl diphosphate synthase, type II [EC:2.5.1.1 2.5.1.10 2.5.1.29]	At4g38460/1.2e-77/[H] KOG0776 Geranylgeranyl pyrophosphate synthase/Polyprenyl synthetase	PS00723/-/Polyprenyl synthases signature 1.	NA
	CL5101.Contig5	0.37	0.37	0.11	2.94	5.28	5.04	0.74	0.25	0.56	0.96	3.03	1.89	0.79	0.41	1.48	0.41	1.07	1.99	0.64	0.96	0.86	1.04	3.23	1.21	gi|747102801|ref|XP_011099575.1|/5.7e-161/PREDICTED: geranylgeranyl pyrophosphate synthase, chloroplastic [Sesamum indicum]	gi|747102800|ref|XM_011101273.1|/0.0/PREDICTED: Sesamum indicum geranylgeranyl pyrophosphate synthase, chloroplastic (LOC105177959), mRNA	sp|Q42698|GGPPS_CATRO/1.4e-152/Geranylgeranyl pyrophosphate synthase, chloroplastic OS=Catharanthus roseus GN=GGPS1 PE=3 SV=1	sind:105177959/9.5e-162/geranylgeranyl pyrophosphate synthase, chloroplastic; K13789 geranylgeranyl diphosphate synthase, type II [EC:2.5.1.1 2.5.1.10 2.5.1.29]	At4g36810/8.1e-136/[H] KOG0776 Geranylgeranyl pyrophosphate synthase/Polyprenyl synthetase	PS00723/-/Polyprenyl synthases signature 1.	NA
	CL5101.Contig2	0	0.6	0.54	1.38	1.82	0.22	0.52	0.18	0	0.15	1.06	0.55	0	0.17	0	0	0.34	1.42	0.2	0.74	0.41	0.7	0.8	0.59	gi|747102801|ref|XP_011099575.1|/6.6e-87/PREDICTED: geranylgeranyl pyrophosphate synthase, chloroplastic [Sesamum indicum]	gi|747102800|ref|XM_011101273.1|/0.0/PREDICTED: Sesamum indicum geranylgeranyl pyrophosphate synthase, chloroplastic (LOC105177959), mRNA	sp|Q42698|GGPPS_CATRO/2.2e-80/Geranylgeranyl pyrophosphate synthase, chloroplastic OS=Catharanthus roseus GN=GGPS1 PE=3 SV=1	sind:105177959/1.1e-87/geranylgeranyl pyrophosphate synthase, chloroplastic; K13789 geranylgeranyl diphosphate synthase, type II [EC:2.5.1.1 2.5.1.10 2.5.1.29]	At4g36810/6.3e-66/[H] KOG0776 Geranylgeranyl pyrophosphate synthase/Polyprenyl synthetase	PTHR12001:SF52/2.1E-113/--	NA
	Unigene59069	0	0	0	0	0	0	0	0	0	0	0	0	0	0	0	0	0	0	0	0	0	0	2.15	0	gi|923772680|ref|XP_013680061.1|/4.0e-29/PREDICTED: putative geranylgeranyl pyrophosphate synthase 8, chloroplastic [Brassica napus]	NA	NA	ats:F775_11819/3.8e-09/Alpha-L-fucosidase 2; K15923 alpha-L-fucosidase 2 [EC:3.2.1.51]	At1g35647/2.0e-17/[R] KOG0017 FOG: Transposon-encoded proteins with TYA, reverse transcriptase, integrase domains in various combinations	PTHR24559/9.1E-21/--	molecular_function:GO:0005488//binding;
GES	CL10832.Contig1	0.67	1.53	0.84	0.24	0.06	0	0.76	1	1.32	0.05	0.34	0.4	0.47	0.75	1.03	0.22	0.33	0.16	0.66	0.46	0.5	0.26	0	0	gi|747067797|ref|XP_011080637.1|/5.1e-275/PREDICTED: geraniol synthase, chloroplastic-like [Sesamum indicum]	gi|747067796|ref|XM_011082335.1|/0.0/PREDICTED: Sesamum indicum geraniol synthase, chloroplastic-like (LOC105163844), mRNA	sp|Q6USK1|GERS_OCIBA/6.2e-223/Geraniol synthase, chloroplastic OS=Ocimum basilicum GN=GES PE=1 SV=1	sind:105163844/8.4e-276/geraniol synthase, chloroplastic-like; K20979 geranyl diphosphate diphosphatase [EC:3.1.7.11]	At4g16730/2.4e-88/[QV] LSE0352 A Terpene synthase/cyclase	PTHR31225/4.7E-250/--	NA
	CL10832.Contig2	0.56	0.83	0	0	0	0	1.17	1.2	1.38	0	0	0.5	0.24	0.24	0.99	0	0	0	0	0.26	0.28	0	0	0	gi|747067797|ref|XP_011080637.1|/1.0e-45/PREDICTED: geraniol synthase, chloroplastic-like [Sesamum indicum]	NA	sp|Q5SBP3|LLOS_OCIBA/6.5e-27/R-linalool synthase, chloroplastic OS=Ocimum basilicum GN=LIS PE=1 SV=1	sind:105163844/1.7e-46/geraniol synthase, chloroplastic-like; K20979 geranyl diphosphate diphosphatase [EC:3.1.7.11]	At3g25810/5.6e-09/[QV] LSE0352 A Terpene synthase/cyclase	PTHR31225/4.1E-19/--	NA
G10H	CL15522.Contig19	439.82	303.02	285.38	237.08	165.22	178.07	1.45	1.9	2.13	2.15	6.64	7	1535.27	922.15	2273.09	4142.62	2780.07	2238.06	2616.77	6986.28	542.74	4195.31	300.38	1374.04	gi|747041075|ref|XP_011070727.1|/5.5e-187/PREDICTED: cytochrome P450 76C2-like [Sesamum indicum]	gi|747041074|ref|XM_011072425.1|/0.0/PREDICTED: Sesamum indicum cytochrome P450 76C2-like (LOC105156325), mRNA	sp|Q8VWZ7|C76B6_CATRO/2.3e-90/Geraniol 8-hydroxylase OS=Catharanthus roseus GN=CYP76B6 PE=1 SV=1	vvi:109124179/2.0e-142/7-ethoxycoumarin O-deethylase-like; K00512 steroid 17alpha-monooxygenase / 17alpha-hydroxyprogesterone deacetylase [EC:1.14.14.19 1.14.14.32]	At4g12300/1.2e-138/[Q] KOG0156 Cytochrome P450 CYP2 subfamily	PF02247/5.7E-153/Large coat protein	NA
	CL15522.Contig21	105.09	97.04	127.73	57.53	90.26	88.84	0.01	0.81	1.09	0.15	2.79	2.26	1.75	2.99	3.43	0.99	2.04	2.23	61.37	46.91	68.91	51.67	83.05	56.68	gi|747041075|ref|XP_011070727.1|/9.3e-187/PREDICTED: cytochrome P450 76C2-like [Sesamum indicum]	gi|747041074|ref|XM_011072425.1|/0.0/PREDICTED: Sesamum indicum cytochrome P450 76C2-like (LOC105156325), mRNA	sp|Q8VWZ7|C76B6_CATRO/3.9e-90/Geraniol 8-hydroxylase OS=Catharanthus roseus GN=CYP76B6 PE=1 SV=1	vvi:109124179/3.4e-142/7-ethoxycoumarin O-deethylase-like; K00512 steroid 17alpha-monooxygenase / 17alpha-hydroxyprogesterone deacetylase [EC:1.14.14.19 1.14.14.32]	At4g12300/5.9e-138/[Q] KOG0156 Cytochrome P450 CYP2 subfamily	PF00067/2.3E-104/Cytochrome P450	NA
	CL1629.Contig12	7.59	8.01	5.92	12.94	10.24	13.45	4.03	2.65	4.38	5.55	12.93	13.69	1.68	2.62	1.77	7.23	8.22	5.2	5.88	5.99	8.19	18.43	13.39	14.97	gi|84578869|dbj|BAE72877.1|/1.3e-205/cytochrome P450 [Verbena x hybrida]	gi|745790952|gb|KP337691.1|/0.0/Salvia miltiorrhiza cytochrome P450 CYP76S7 mRNA, complete cds	sp|Q8VWZ7|C76B6_CATRO/2.5e-151/Geraniol 8-hydroxylase OS=Catharanthus roseus GN=CYP76B6 PE=1 SV=1	sind:105155492/4.0e-165/ferruginol synthase-like; K20513 ferruginol synthase [EC:1.14.13.190]	At2g45570/1.9e-134/[Q] KOG0156 Cytochrome P450 CYP2 subfamily	PTHR24298/1.8E-271/--	NA
	CL1629.Contig5	6	9.72	5.32	18.62	10.9	12.63	5.58	3.7	6.27	6.41	15.64	14.58	2.92	2.14	4.05	7.81	9.54	7.29	6.56	8.47	10.1	17.8	13.99	16.02	gi|84578869|dbj|BAE72877.1|/5.2e-205/cytochrome P450 [Verbena x hybrida]	gi|745790952|gb|KP337691.1|/0.0/Salvia miltiorrhiza cytochrome P450 CYP76S7 mRNA, complete cds	sp|Q8VWZ7|C76B6_CATRO/1.2e-151/Geraniol 8-hydroxylase OS=Catharanthus roseus GN=CYP76B6 PE=1 SV=1	sind:105155492/5.0e-161/ferruginol synthase-like; K20513 ferruginol synthase [EC:1.14.13.190]	At2g45570/2.1e-134/[Q] KOG0156 Cytochrome P450 CYP2 subfamily	PF00067/2.3E-104/Cytochrome P450	NA
	CL1629.Contig10	4.38	4.34	2.21	10.02	7.95	8.56	1.85	4	0.87	7.13	8.31	8.28	1.01	0.21	1.41	3.14	4.86	1.61	8.31	2.97	12.02	13.02	24.55	11.07	gi|745790953|gb|AJD25185.1|/1.4e-195/cytochrome P450 CYP76S7 [Salvia miltiorrhiza]	gi|745790952|gb|KP337691.1|/0.0/Salvia miltiorrhiza cytochrome P450 CYP76S7 mRNA, complete cds	sp|Q8VWZ7|C76B6_CATRO/3.4e-147/Geraniol 8-hydroxylase OS=Catharanthus roseus GN=CYP76B6 PE=1 SV=1	sind:105155492/3.3e-158/ferruginol synthase-like; K20513 ferruginol synthase [EC:1.14.13.190]	At2g45570/3.4e-130/[Q] KOG0156 Cytochrome P450 CYP2 subfamily	PTHR24298:SF121/7.1E-267/--	NA
	CL2498.Contig5	3.49	3.95	4.63	5.33	3.16	3.71	4.42	3.28	4.17	1.45	3.87	3.97	2.09	4	2.31	2.38	3.91	3.24	4.21	4.12	5.55	3.54	3.63	4.7	gi|747041117|ref|XP_011071112.1|/0.0e+00/PREDICTED: uncharacterized protein LOC105156622 [Sesamum indicum] >gi|747041119|ref|XP_011071122.1| PREDICTED: uncharacterized protein LOC105156622 [Sesamum indicum] >gi|747041121|ref|XP_011071130.1| PREDICTED: uncharacterized protein LOC105156622 [Sesamum indicum] >gi|747041123|ref|XP_011071138.1| PREDICTED: uncharacterized protein LOC105156622 [Sesamum i…	gi|747041122|ref|XM_011072836.1|/0.0/PREDICTED: Sesamum indicum uncharacterized LOC105156622 (LOC105156622), transcript variant X4, mRNA	sp|D1MI46|C76BA_SWEMU/1.3e-52/Geraniol 8-hydroxylase OS=Swertia mussotii GN=CYP76B10 PE=1 SV=1	vvi:100252376/7.4e-51/geraniol 8-hydroxylase-like; K20556 cytochrome P450 family 76 subfamily C	At2g45550/3.9e-51/[Q] KOG0156 Cytochrome P450 CYP2 subfamily	PTHR36337/2.2E-282/--	NA
	CL11067.Contig2	3.04	1.75	2.98	8.01	8.72	9.42	30.6	26.72	26.51	8.86	24.46	19.96	15.39	18.65	21.85	10.55	21.75	16.96	1.5	2.73	2.23	7.45	6.81	11.02	gi|747102147|ref|XP_011099226.1|/1.1e-265/PREDICTED: geraniol 8-hydroxylase-like [Sesamum indicum]	gi|747102146|ref|XM_011100924.1|/0.0/PREDICTED: Sesamum indicum geraniol 8-hydroxylase-like (LOC105177688), mRNA	sp|D1MI46|C76BA_SWEMU/5.5e-236/Geraniol 8-hydroxylase OS=Swertia mussotii GN=CYP76B10 PE=1 SV=1	vvi:100252376/2.0e-156/geraniol 8-hydroxylase-like; K20556 cytochrome P450 family 76 subfamily C	At2g45570/2.3e-135/[Q] KOG0156 Cytochrome P450 CYP2 subfamily	PR00385/6.1E-11/P450 superfamily signature	NA
	CL1629.Contig6	2.66	3.8	2.66	3.34	1.32	2.31	0.64	0.45	0.18	0.12	0.15	0.18	0.13	0	0.61	0.14	0.14	0.49	3.35	1.93	5.41	3.66	8.16	4.88	gi|745790953|gb|AJD25185.1|/5.5e-194/cytochrome P450 CYP76S7 [Salvia miltiorrhiza]	gi|747044839|ref|XM_011092786.1|/0.0/PREDICTED: Sesamum indicum ferruginol synthase-like (LOC105171619), mRNA	sp|Q8VWZ7|C76B6_CATRO/9.8e-149/Geraniol 8-hydroxylase OS=Catharanthus roseus GN=CYP76B6 PE=1 SV=1	sind:105155492/3.9e-161/ferruginol synthase-like; K20513 ferruginol synthase [EC:1.14.13.190]	At2g45570/2.9e-131/[Q] KOG0156 Cytochrome P450 CYP2 subfamily	PR00385/6.2E-12/P450 superfamily signature	NA
	CL11067.Contig1	2.44	1.72	3.42	8.84	8.07	8.94	26.29	24.35	22.6	8.17	22.1	19.77	15.88	16.99	19.05	10.45	21.48	17.97	1.69	2.36	1.32	6.67	4.93	10.78	gi|747102147|ref|XP_011099226.1|/2.8e-265/PREDICTED: geraniol 8-hydroxylase-like [Sesamum indicum]	gi|747102146|ref|XM_011100924.1|/0.0/PREDICTED: Sesamum indicum geraniol 8-hydroxylase-like (LOC105177688), mRNA	sp|D1MI46|C76BA_SWEMU/1.4e-235/Geraniol 8-hydroxylase OS=Swertia mussotii GN=CYP76B10 PE=1 SV=1	vvi:100252376/5.1e-156/geraniol 8-hydroxylase-like; K20556 cytochrome P450 family 76 subfamily C	At2g45570/2.6e-135/[Q] KOG0156 Cytochrome P450 CYP2 subfamily	PR00385/6.2E-11/P450 superfamily signature	NA
	CL1629.Contig8	2.16	0.37	0.18	1.61	1.29	1.29	0.87	0.49	0.45	0.55	1.09	0.52	0.47	0	0.49	0.59	0.14	0.83	0.8	0.93	1.93	1.26	3.01	1.5	gi|745790953|gb|AJD25185.1|/2.1e-196/cytochrome P450 CYP76S7 [Salvia miltiorrhiza]	gi|745790952|gb|KP337691.1|/0.0/Salvia miltiorrhiza cytochrome P450 CYP76S7 mRNA, complete cds	sp|Q8VWZ7|C76B6_CATRO/4.2e-147/Geraniol 8-hydroxylase OS=Catharanthus roseus GN=CYP76B6 PE=1 SV=1	sind:105155492/2.5e-160/ferruginol synthase-like; K20513 ferruginol synthase [EC:1.14.13.190]	At2g45570/7.7e-132/[Q] KOG0156 Cytochrome P450 CYP2 subfamily	PF00067/6.6E-98/Cytochrome P450	NA
	CL2498.Contig6	1.82	1.17	1.99	0.5	2	1.58	0.51	1.1	0.62	1.15	1.92	1.29	0.97	0.59	0.82	1.9	1.4	0.16	1.5	1.45	0.84	2	2.01	1.66	gi|747041117|ref|XP_011071112.1|/0.0e+00/PREDICTED: uncharacterized protein LOC105156622 [Sesamum indicum] >gi|747041119|ref|XP_011071122.1| PREDICTED: uncharacterized protein LOC105156622 [Sesamum indicum] >gi|747041121|ref|XP_011071130.1| PREDICTED: uncharacterized protein LOC105156622 [Sesamum indicum] >gi|747041123|ref|XP_011071138.1| PREDICTED: uncharacterized protein LOC105156622 [Sesamum i…	gi|747041122|ref|XM_011072836.1|/0.0/PREDICTED: Sesamum indicum uncharacterized LOC105156622 (LOC105156622), transcript variant X4, mRNA	sp|D1MI46|C76BA_SWEMU/1.4e-52/Geraniol 8-hydroxylase OS=Swertia mussotii GN=CYP76B10 PE=1 SV=1	vvi:100252376/7.6e-51/geraniol 8-hydroxylase-like; K20556 cytochrome P450 family 76 subfamily C	At2g45550/4.0e-51/[Q] KOG0156 Cytochrome P450 CYP2 subfamily	PTHR36337/2.1E-196/--	NA
	CL1629.Contig2	1.6	2.59	1.68	4.49	2.56	1.99	0.74	0.4	0.28	1.21	1.9	1.12	0.61	0.44	1.04	2.01	2.97	0.98	3.33	1.43	6.11	4.83	7.3	3.38	gi|84578869|dbj|BAE72877.1|/1.7e-203/cytochrome P450 [Verbena x hybrida]	gi|747044839|ref|XM_011092786.1|/0.0/PREDICTED: Sesamum indicum ferruginol synthase-like (LOC105171619), mRNA	sp|Q8VWZ7|C76B6_CATRO/2.0e-149/Geraniol 8-hydroxylase OS=Catharanthus roseus GN=CYP76B6 PE=1 SV=1	sind:105155492/1.9e-163/ferruginol synthase-like; K20513 ferruginol synthase [EC:1.14.13.190]	At2g45570/7.7e-132/[Q] KOG0156 Cytochrome P450 CYP2 subfamily	PR00385/2.6E-12/P450 superfamily signature	NA
	CL2498.Contig4	1.53	1.42	1.54	0.63	1.51	0.87	0.82	1.53	1.07	0.43	1.06	0.93	0.76	0.9	0.72	1.7	1.58	0.7	1.21	1.16	0.49	1.7	1.1	0.91	gi|747041117|ref|XP_011071112.1|/4.1e-303/PREDICTED: uncharacterized protein LOC105156622 [Sesamum indicum] >gi|747041119|ref|XP_011071122.1| PREDICTED: uncharacterized protein LOC105156622 [Sesamum indicum] >gi|747041121|ref|XP_011071130.1| PREDICTED: uncharacterized protein LOC105156622 [Sesamum indicum] >gi|747041123|ref|XP_011071138.1| PREDICTED: uncharacterized protein LOC105156622 [Sesamum …	gi|747041124|ref|XM_011072843.1|/0.0/PREDICTED: Sesamum indicum uncharacterized LOC105156622 (LOC105156622), transcript variant X5, mRNA	sp|D1MI46|C76BA_SWEMU/1.3e-52/Geraniol 8-hydroxylase OS=Swertia mussotii GN=CYP76B10 PE=1 SV=1	vvi:100252376/7.2e-51/geraniol 8-hydroxylase-like; K20556 cytochrome P450 family 76 subfamily C	At2g45550/3.8e-51/[Q] KOG0156 Cytochrome P450 CYP2 subfamily	PTHR36337/2.2E-241/--	NA
	CL7304.Contig2	1.43	0.36	0.56	0.35	0.34	0.81	1.24	0.17	0.77	0.14	0.47	0.46	0.66	0.19	0.62	0.06	0.12	0.99	0.35	1.42	0.88	1.06	0.51	1.23	gi|747041190|ref|XP_011071509.1|/2.7e-184/PREDICTED: geraniol 8-hydroxylase-like [Sesamum indicum]	NA	sp|Q8VWZ7|C76B6_CATRO/2.4e-130/Geraniol 8-hydroxylase OS=Catharanthus roseus GN=CYP76B6 PE=1 SV=1	vvi:100252376/1.0e-120/geraniol 8-hydroxylase-like; K20556 cytochrome P450 family 76 subfamily C	At3g52970/1.5e-107/[Q] KOG0156 Cytochrome P450 CYP2 subfamily	PR00385/1.3E-13/P450 superfamily signature	NA
	CL2498.Contig7	1.25	0.83	1.03	0.99	0.91	0.92	0.7	1.37	1.15	0.5	1.17	0.98	0.45	0.9	1.1	1.02	1.06	0.73	0.75	0.63	0.62	1.07	1.08	0.45	gi|747041117|ref|XP_011071112.1|/2.6e-301/PREDICTED: uncharacterized protein LOC105156622 [Sesamum indicum] >gi|747041119|ref|XP_011071122.1| PREDICTED: uncharacterized protein LOC105156622 [Sesamum indicum] >gi|747041121|ref|XP_011071130.1| PREDICTED: uncharacterized protein LOC105156622 [Sesamum indicum] >gi|747041123|ref|XP_011071138.1| PREDICTED: uncharacterized protein LOC105156622 [Sesamum …	gi|747041124|ref|XM_011072843.1|/0.0/PREDICTED: Sesamum indicum uncharacterized LOC105156622 (LOC105156622), transcript variant X5, mRNA	sp|D1MI46|C76BA_SWEMU/2.4e-63/Geraniol 8-hydroxylase OS=Swertia mussotii GN=CYP76B10 PE=1 SV=1	vvi:100252376/9.3e-63/geraniol 8-hydroxylase-like; K20556 cytochrome P450 family 76 subfamily C	At2g45550/6.1e-61/[Q] KOG0156 Cytochrome P450 CYP2 subfamily	PTHR36337/5.9E-240/--	NA
	CL2498.Contig10	1.03	0.68	1.71	0.29	1.2	0.64	0	0.27	0.2	0	0.23	0.74	0.34	0	0.37	0.02	0.54	0.61	1.64	0.72	2.57	1.53	0.8	0.96	gi|747041117|ref|XP_011071112.1|/0.0e+00/PREDICTED: uncharacterized protein LOC105156622 [Sesamum indicum] >gi|747041119|ref|XP_011071122.1| PREDICTED: uncharacterized protein LOC105156622 [Sesamum indicum] >gi|747041121|ref|XP_011071130.1| PREDICTED: uncharacterized protein LOC105156622 [Sesamum indicum] >gi|747041123|ref|XP_011071138.1| PREDICTED: uncharacterized protein LOC105156622 [Sesamum i…	gi|747041122|ref|XM_011072836.1|/0.0/PREDICTED: Sesamum indicum uncharacterized LOC105156622 (LOC105156622), transcript variant X4, mRNA	sp|D1MI46|C76BA_SWEMU/2.6e-63/Geraniol 8-hydroxylase OS=Swertia mussotii GN=CYP76B10 PE=1 SV=1	vvi:100252376/1.0e-62/geraniol 8-hydroxylase-like; K20556 cytochrome P450 family 76 subfamily C	At2g45550/6.5e-61/[Q] KOG0156 Cytochrome P450 CYP2 subfamily	PTHR36337/7.2E-197/--	NA
	CL2498.Contig8	1.01	0.67	1.7	2.01	1.21	1.1	1.05	0.67	0.48	0.08	0.1	0.32	0.2	0.77	0.45	0.64	0.66	0.31	0.74	1.69	0.36	1.27	1.45	1.31	gi|747041117|ref|XP_011071112.1|/0.0e+00/PREDICTED: uncharacterized protein LOC105156622 [Sesamum indicum] >gi|747041119|ref|XP_011071122.1| PREDICTED: uncharacterized protein LOC105156622 [Sesamum indicum] >gi|747041121|ref|XP_011071130.1| PREDICTED: uncharacterized protein LOC105156622 [Sesamum indicum] >gi|747041123|ref|XP_011071138.1| PREDICTED: uncharacterized protein LOC105156622 [Sesamum i…	gi|747041122|ref|XM_011072836.1|/0.0/PREDICTED: Sesamum indicum uncharacterized LOC105156622 (LOC105156622), transcript variant X4, mRNA	sp|D1MI46|C76BA_SWEMU/3.4e-113/Geraniol 8-hydroxylase OS=Swertia mussotii GN=CYP76B10 PE=1 SV=1	vvi:100252376/1.2e-102/geraniol 8-hydroxylase-like; K20556 cytochrome P450 family 76 subfamily C	At2g45580/7.3e-94/[Q] KOG0156 Cytochrome P450 CYP2 subfamily	PTHR36337/2.1E-196/--	NA
	CL1629.Contig4	0.83	0.78	0.27	6.18	6.45	6.26	0.8	2.64	0.47	6.8	9.57	9.16	0.72	0.08	0.53	2.24	5.25	1.99	3.25	1.42	2.1	6.62	11.47	6.47	gi|745790953|gb|AJD25185.1|/2.0e-193/cytochrome P450 CYP76S7 [Salvia miltiorrhiza]	gi|747044839|ref|XM_011092786.1|/0.0/PREDICTED: Sesamum indicum ferruginol synthase-like (LOC105171619), mRNA	sp|Q8VWZ7|C76B6_CATRO/1.6e-148/Geraniol 8-hydroxylase OS=Catharanthus roseus GN=CYP76B6 PE=1 SV=1	sind:105155492/3.7e-161/ferruginol synthase-like; K20513 ferruginol synthase [EC:1.14.13.190]	At2g45570/3.6e-131/[Q] KOG0156 Cytochrome P450 CYP2 subfamily	PTHR24298:SF121/1.2E-268/--	NA
	CL15522.Contig11	0.76	0.47	1.06	2.04	3.89	4.11	0.29	0	0.38	0.15	1.67	0.91	0	0	0.13	0.39	1.02	0.74	0.68	0.44	0.34	4.39	4.09	4.19	gi|747041067|ref|XP_011070677.1|/3.8e-167/PREDICTED: cytochrome P450 76C4-like [Sesamum indicum]	gi|747041076|ref|XM_011072429.1|/0.0/PREDICTED: Sesamum indicum cytochrome P450 76C1-like (LOC105156334), mRNA	sp|Q8VWZ7|C76B6_CATRO/1.8e-79/Geraniol 8-hydroxylase OS=Catharanthus roseus GN=CYP76B6 PE=1 SV=1	vvi:109124179/1.5e-124/7-ethoxycoumarin O-deethylase-like; K00512 steroid 17alpha-monooxygenase / 17alpha-hydroxyprogesterone deacetylase [EC:1.14.14.19 1.14.14.32]	At4g12300/3.8e-124/[Q] KOG0156 Cytochrome P450 CYP2 subfamily	PTHR24298:SF136/2.5E-229/--	NA
	CL1629.Contig11	0.72	0.61	0.69	0.42	0.83	1.04	0.76	0.58	0.29	0.28	0.85	0.68	0.27	0.63	0.56	0.31	0.49	0.52	0.78	0.32	0.82	1.04	0.58	0.93	gi|745790953|gb|AJD25185.1|/3.3e-202/cytochrome P450 CYP76S7 [Salvia miltiorrhiza]	gi|747044839|ref|XM_011092786.1|/0.0/PREDICTED: Sesamum indicum ferruginol synthase-like (LOC105171619), mRNA	sp|Q8VWZ7|C76B6_CATRO/2.4e-150/Geraniol 8-hydroxylase OS=Catharanthus roseus GN=CYP76B6 PE=1 SV=1	sind:105155492/1.7e-164/ferruginol synthase-like; K20513 ferruginol synthase [EC:1.14.13.190]	At2g45570/1.0e-131/[Q] KOG0156 Cytochrome P450 CYP2 subfamily	PR00385/2.6E-12/P450 superfamily signature	NA
	CL5542.Contig1	0.64	0	0.41	0.4	0	0.87	0.37	1.5	0.72	0.16	1.56	1.17	0	0.75	0.57	0.94	0.18	0.18	0.84	0.4	0	0.22	0.94	0.63	gi|747044840|ref|XP_011091088.1|/8.3e-63/PREDICTED: ferruginol synthase-like [Sesamum indicum]	NA	sp|Q8VWZ7|C76B6_CATRO/2.8e-45/Geraniol 8-hydroxylase OS=Catharanthus roseus GN=CYP76B6 PE=1 SV=1	sind:105155492/4.1e-60/ferruginol synthase-like; K20513 ferruginol synthase [EC:1.14.13.190]	At2g45580/8.7e-41/[Q] KOG0156 Cytochrome P450 CYP2 subfamily	PTHR24298:SF121/2.4E-89/--	cellular_component:GO:0005783//endoplasmic reticulum;GO:0044425//membrane part;molecular_function:GO:0046872//metal ion binding;GO:0016491//oxidoreductase activity;
	CL5542.Contig2	0.55	1.01	0.89	1.32	1.22	0.65	0.32	0.49	0.79	0.22	0.51	0.59	0.54	0.16	0.32	0.4	0.24	0.55	0.72	0.94	2.06	1.25	1.55	0.82	gi|661874508|emb|CDP20559.1|/3.2e-135/unnamed protein product [Coffea canephora]	NA	sp|D1MI46|C76BA_SWEMU/3.2e-101/Geraniol 8-hydroxylase OS=Swertia mussotii GN=CYP76B10 PE=1 SV=1	sind:105155492/1.4e-123/ferruginol synthase-like; K20513 ferruginol synthase [EC:1.14.13.190]	At2g45570/3.2e-95/[Q] KOG0156 Cytochrome P450 CYP2 subfamily	PTHR24298/1.8E-197/--	NA
	CL15522.Contig17	0.51	0.66	1.68	1.53	1.08	1.92	0.45	0.55	0.74	0.41	1.28	1.05	0.16	0.62	0.16	0.3	0.4	0.7	0.75	0.79	0.66	1.93	0.82	1.49	gi|747041067|ref|XP_011070677.1|/3.2e-200/PREDICTED: cytochrome P450 76C4-like [Sesamum indicum]	gi|747041076|ref|XM_011072429.1|/0.0/PREDICTED: Sesamum indicum cytochrome P450 76C1-like (LOC105156334), mRNA	sp|Q8VWZ7|C76B6_CATRO/7.7e-91/Geraniol 8-hydroxylase OS=Catharanthus roseus GN=CYP76B6 PE=1 SV=1	vvi:109124179/3.2e-145/7-ethoxycoumarin O-deethylase-like; K00512 steroid 17alpha-monooxygenase / 17alpha-hydroxyprogesterone deacetylase [EC:1.14.14.19 1.14.14.32]	At4g12300/1.4e-144/[Q] KOG0156 Cytochrome P450 CYP2 subfamily	PF00067/1.0E-105/Cytochrome P450	NA
	CL2498.Contig3	0.48	0.32	0.01	1.28	0.16	0.77	0.34	0.13	0	0.42	0.32	0.23	0.1	0.22	0.05	0.14	0	0.04	0.86	0.22	0.51	0.38	0.99	1.36	gi|747041117|ref|XP_011071112.1|/0.0e+00/PREDICTED: uncharacterized protein LOC105156622 [Sesamum indicum] >gi|747041119|ref|XP_011071122.1| PREDICTED: uncharacterized protein LOC105156622 [Sesamum indicum] >gi|747041121|ref|XP_011071130.1| PREDICTED: uncharacterized protein LOC105156622 [Sesamum indicum] >gi|747041123|ref|XP_011071138.1| PREDICTED: uncharacterized protein LOC105156622 [Sesamum i…	gi|747041122|ref|XM_011072836.1|/0.0/PREDICTED: Sesamum indicum uncharacterized LOC105156622 (LOC105156622), transcript variant X4, mRNA	sp|D1MI46|C76BA_SWEMU/1.3e-62/Geraniol 8-hydroxylase OS=Swertia mussotii GN=CYP76B10 PE=1 SV=1	vvi:100252376/9.8e-63/geraniol 8-hydroxylase-like; K20556 cytochrome P450 family 76 subfamily C	At2g45550/1.1e-60/[Q] KOG0156 Cytochrome P450 CYP2 subfamily	PTHR36337/7.6E-283/--	NA
	Unigene31907	0.42	2.47	0.76	3.2	0.54	0.79	1.25	2.24	1.64	0.22	1.04	0.65	0.78	1.47	2.3	0.37	0.75	1.47	0.62	0.86	0.43	0.67	0.22	0.5	gi|747044430|ref|XP_011089001.1|/4.4e-166/PREDICTED: geraniol 8-hydroxylase-like [Sesamum indicum]	NA	sp|D1MI46|C76BA_SWEMU/6.9e-133/Geraniol 8-hydroxylase OS=Swertia mussotii GN=CYP76B10 PE=1 SV=1	sind:105155492/6.3e-150/ferruginol synthase-like; K20513 ferruginol synthase [EC:1.14.13.190]	At2g45580/9.4e-129/[Q] KOG0156 Cytochrome P450 CYP2 subfamily	PTHR24298:SF121/2.3E-241/--	NA
	CL1629.Contig1	0.2	0.58	0.34	0.55	0.3	0.5	0.26	0.67	1.61	1.05	3.19	2.8	0.12	0.37	0.35	1.42	2.4	1.09	0.29	0.26	0.22	0.43	0.61	0.46	gi|84578869|dbj|BAE72877.1|/6.1e-207/cytochrome P450 [Verbena x hybrida]	gi|745790952|gb|KP337691.1|/0.0/Salvia miltiorrhiza cytochrome P450 CYP76S7 mRNA, complete cds	sp|D1MI46|C76BA_SWEMU/3.3e-150/Geraniol 8-hydroxylase OS=Swertia mussotii GN=CYP76B10 PE=1 SV=1	sind:105155492/2.0e-163/ferruginol synthase-like; K20513 ferruginol synthase [EC:1.14.13.190]	At2g45570/6.7e-134/[Q] KOG0156 Cytochrome P450 CYP2 subfamily	PTHR24298/3.8E-269/--	NA
	Unigene1472	0.2	0.41	0	0.77	0	0.21	0	0.36	0.17	0.31	0.56	1.3	0	0	0.72	0.18	0.35	0.34	0.6	0	0	0.64	0.21	0.4	gi|747047409|ref|XP_011069673.1|/4.7e-93/PREDICTED: ferruginol synthase-like [Sesamum indicum]	gi|747047410|ref|XM_011071372.1|/0.0/PREDICTED: Sesamum indicum ferruginol synthase-like (LOC105155492), mRNA	sp|D1MI46|C76BA_SWEMU/1.8e-66/Geraniol 8-hydroxylase OS=Swertia mussotii GN=CYP76B10 PE=1 SV=1	sind:105155492/2.3e-93/ferruginol synthase-like; K20513 ferruginol synthase [EC:1.14.13.190]	At3g61040/1.0e-68/[Q] KOG0156 Cytochrome P450 CYP2 subfamily	PR00463/4.0E-39/E-class P450 group I signature	NA
	CL15522.Contig12	0.19	0.06	0	0	0.37	0.27	6.74	7.39	9.17	3.45	8.85	10.05	3.74	7.42	5.63	8.55	9.13	5.69	0.32	0.06	0	0.26	0	0	gi|747041067|ref|XP_011070677.1|/6.4e-203/PREDICTED: cytochrome P450 76C4-like [Sesamum indicum]	gi|848893859|ref|XM_012991517.1|/0.0/PREDICTED: Erythranthe guttatus flavonoid 3&apos;,5&apos;-hydroxylase-like (LOC105966946), mRNA	sp|D1MI46|C76BA_SWEMU/3.7e-92/Geraniol 8-hydroxylase OS=Swertia mussotii GN=CYP76B10 PE=1 SV=1	vvi:109124179/2.3e-150/7-ethoxycoumarin O-deethylase-like; K00512 steroid 17alpha-monooxygenase / 17alpha-hydroxyprogesterone deacetylase [EC:1.14.14.19 1.14.14.32]	At4g12300/1.7e-144/[Q] KOG0156 Cytochrome P450 CYP2 subfamily	PS00086/-/Cytochrome P450 cysteine heme-iron ligand signature.	NA
	CL2498.Contig11	0.19	0.92	0.4	0.49	0.46	0.32	0.29	0.18	0.46	0.23	0.35	0.85	0.3	0.23	0.58	0.44	0.58	0.7	0.4	1	1.54	0	0.73	0.2	gi|747041117|ref|XP_011071112.1|/0.0e+00/PREDICTED: uncharacterized protein LOC105156622 [Sesamum indicum] >gi|747041119|ref|XP_011071122.1| PREDICTED: uncharacterized protein LOC105156622 [Sesamum indicum] >gi|747041121|ref|XP_011071130.1| PREDICTED: uncharacterized protein LOC105156622 [Sesamum indicum] >gi|747041123|ref|XP_011071138.1| PREDICTED: uncharacterized protein LOC105156622 [Sesamum i…	gi|747041122|ref|XM_011072836.1|/0.0/PREDICTED: Sesamum indicum uncharacterized LOC105156622 (LOC105156622), transcript variant X4, mRNA	sp|D1MI46|C76BA_SWEMU/3.7e-112/Geraniol 8-hydroxylase OS=Swertia mussotii GN=CYP76B10 PE=1 SV=1	vvi:100252376/1.2e-102/geraniol 8-hydroxylase-like; K20556 cytochrome P450 family 76 subfamily C	At2g45580/5.5e-94/[Q] KOG0156 Cytochrome P450 CYP2 subfamily	PTHR36337/2.2E-282/--	NA
	CL9630.Contig2	0.11	0	0.11	0.97	0.75	1.38	0	0.1	0	0.27	1.66	0.31	0	0	0	0.3	0.1	1.75	0.11	0	0	2.38	0.46	0.79	gi|747041141|ref|XP_011071231.1|/6.4e-145/PREDICTED: 7-ethoxycoumarin O-deethylase-like [Sesamum indicum]	gi|747041140|ref|XM_011072929.1|/0.0/PREDICTED: Sesamum indicum 7-ethoxycoumarin O-deethylase-like (LOC105156707), mRNA	sp|D1MI46|C76BA_SWEMU/1.0e-92/Geraniol 8-hydroxylase OS=Swertia mussotii GN=CYP76B10 PE=1 SV=1	vvi:100252376/4.5e-88/geraniol 8-hydroxylase-like; K20556 cytochrome P450 family 76 subfamily C	At2g45570/2.2e-81/[Q] KOG0156 Cytochrome P450 CYP2 subfamily	PF00067/7.1E-88/Cytochrome P450	NA
	CL15522.Contig18	0	1	0.79	1.07	2.42	2.06	0.4	0.32	0.5	0.5	2.08	1.62	0.19	0.51	0.07	0.5	1.03	0.23	1.3	0.76	0.88	2.22	0.56	2.51	gi|747041073|ref|XP_011070707.1|/7.8e-160/PREDICTED: geraniol 8-hydroxylase-like [Sesamum indicum]	NA	sp|Q8VWZ7|C76B6_CATRO/8.8e-77/Geraniol 8-hydroxylase OS=Catharanthus roseus GN=CYP76B6 PE=1 SV=1	vvi:109124179/8.5e-120/7-ethoxycoumarin O-deethylase-like; K00512 steroid 17alpha-monooxygenase / 17alpha-hydroxyprogesterone deacetylase [EC:1.14.14.19 1.14.14.32]	At4g12300/1.6e-117/[Q] KOG0156 Cytochrome P450 CYP2 subfamily	PR00385/8.3E-13/P450 superfamily signature	NA
	CL7304.Contig1	0	0	0	0.23	0	0	0.81	0.75	0.86	0.23	0.22	0.44	0.95	0.34	2.11	0	0.43	0.7	0	0	0	0	0	0	gi|747041190|ref|XP_011071509.1|/2.1e-170/PREDICTED: geraniol 8-hydroxylase-like [Sesamum indicum]	NA	sp|Q8VWZ7|C76B6_CATRO/1.8e-119/Geraniol 8-hydroxylase OS=Catharanthus roseus GN=CYP76B6 PE=1 SV=1	vvi:100252376/1.6e-112/geraniol 8-hydroxylase-like; K20556 cytochrome P450 family 76 subfamily C	At3g52970/8.3e-100/[Q] KOG0156 Cytochrome P450 CYP2 subfamily	PR00385/8.2E-14/P450 superfamily signature	NA
	CL9630.Contig3	0	0	0	0.6	0	0.7	0	0	0	0	0	0	0	0	0	0	0	1.03	0	0	0	2.07	0	0	gi|747041141|ref|XP_011071231.1|/1.9e-36/PREDICTED: 7-ethoxycoumarin O-deethylase-like [Sesamum indicum]	NA	sp|D1MI46|C76BA_SWEMU/2.8e-17/Geraniol 8-hydroxylase OS=Swertia mussotii GN=CYP76B10 PE=1 SV=1	sind:105155492/9.9e-15/ferruginol synthase-like; K20513 ferruginol synthase [EC:1.14.13.190]	At3g61040/4.5e-14/[Q] KOG0156 Cytochrome P450 CYP2 subfamily	PTHR24298:SF121/3.9E-34/--	NA
	Unigene15380	0	0	0.68	0	0	0.79	0.61	0.62	0	0	0	0	0	0	0	0	0	0	0.75	0	0	0	2.28	0	gi|747044840|ref|XP_011091088.1|/1.4e-17/PREDICTED: ferruginol synthase-like [Sesamum indicum]	gi|747044839|ref|XM_011092786.1|/0.0/PREDICTED: Sesamum indicum ferruginol synthase-like (LOC105171619), mRNA	sp|D1MI46|C76BA_SWEMU/4.3e-12/Geraniol 8-hydroxylase OS=Swertia mussotii GN=CYP76B10 PE=1 SV=1	sind:105155492/2.7e-14/ferruginol synthase-like; K20513 ferruginol synthase [EC:1.14.13.190]	At5g25120/1.1e-09/[Q] KOG0156 Cytochrome P450 CYP2 subfamily	PTHR24298/7.9E-23/--	NA
	CL15522.Contig16	0	0	0.06	0.14	0	0	0.37	0	0	0	0	0	0	0	0	0	0	0	0	0	0.14	0	0.04	0.11	gi|747041067|ref|XP_011070677.1|/6.0e-203/PREDICTED: cytochrome P450 76C4-like [Sesamum indicum]	gi|848893859|ref|XM_012991517.1|/0.0/PREDICTED: Erythranthe guttatus flavonoid 3&apos;,5&apos;-hydroxylase-like (LOC105966946), mRNA	sp|D1MI46|C76BA_SWEMU/3.5e-92/Geraniol 8-hydroxylase OS=Swertia mussotii GN=CYP76B10 PE=1 SV=1	vvi:109124179/2.2e-150/7-ethoxycoumarin O-deethylase-like; K00512 steroid 17alpha-monooxygenase / 17alpha-hydroxyprogesterone deacetylase [EC:1.14.14.19 1.14.14.32]	At4g12300/1.6e-144/[Q] KOG0156 Cytochrome P450 CYP2 subfamily	PS00086/-/Cytochrome P450 cysteine heme-iron ligand signature.	NA
CPR	CL768.Contig5	63.97	64.2	72.83	71.38	60.98	60.18	30.42	43.54	37.35	23.12	46.45	47.49	22.1	37.44	27.71	29.5	46.69	25.17	83.64	52.64	58.76	57.33	50.41	77.47	gi|460384606|ref|XP_004238001.1|/4.1e-83/PREDICTED: NADPH--cytochrome P450 reductase [Solanum lycopersicum]	gi|848876819|ref|XM_012983407.1|/0.0/PREDICTED: Erythranthe guttatus NADPH--cytochrome P450 reductase (LOC105959330), mRNA	sp|P37116|NCPR_VIGRR/5.0e-79/NADPH--cytochrome P450 reductase OS=Vigna radiata var. radiata PE=1 SV=1	sly:101256479/6.8e-84/NADPH--cytochrome P450 reductase; K00327 NADPH-ferrihemoprotein reductase [EC:1.6.2.4]	At4g24520/2.2e-73/[C] KOG1158 NADP/FAD dependent oxidoreductase	PTHR19384/2.0E-89/--	NA
	CL3598.Contig4	58.41	59.64	60.61	57.68	44.91	46.1	31.81	46.3	48.45	20.34	47	44.88	25.74	39.37	30.33	33.64	49.71	26.45	65.44	52.48	57.01	63.52	57	60.52	gi|747047859|ref|XP_011069915.1|/0.0e+00/PREDICTED: NADPH--cytochrome P450 reductase-like [Sesamum indicum]	gi|747047858|ref|XM_011071613.1|/0.0/PREDICTED: Sesamum indicum NADPH--cytochrome P450 reductase-like (LOC105155693), mRNA	sp|Q05001|NCPR_CATRO/0.0e+00/NADPH--cytochrome P450 reductase OS=Catharanthus roseus GN=CPR PE=2 SV=1	tcc:TCM_039214/0.0e+00/P450 reductase 2; K00327 NADPH-ferrihemoprotein reductase [EC:1.6.2.4]	At4g30210/0.0e+00/[C] KOG1158 NADP/FAD dependent oxidoreductase	PF00175/7.6E-18/Oxidoreductase NAD-binding domain	NA
	CL768.Contig1	53.87	56.13	55.02	50.09	48.54	45.59	17.54	23.48	18.92	13.48	25.11	29.89	15.5	19.77	18.27	17.67	28.64	14.04	61.22	40.97	45.42	40.48	39.44	54.05	gi|661884977|emb|CDP11509.1|/0.0e+00/unnamed protein product [Coffea canephora]	gi|848876819|ref|XM_012983407.1|/0.0/PREDICTED: Erythranthe guttatus NADPH--cytochrome P450 reductase (LOC105959330), mRNA	sp|P37116|NCPR_VIGRR/0.0e+00/NADPH--cytochrome P450 reductase OS=Vigna radiata var. radiata PE=1 SV=1	tcc:TCM_034517/0.0e+00/NADPH--cytochrome P450 reductase isoform 3; K00327 NADPH-ferrihemoprotein reductase [EC:1.6.2.4]	At4g24520/1.2e-304/[C] KOG1158 NADP/FAD dependent oxidoreductase	PTHR19384:SF85/0.0/--	biological_process:GO:0009698//phenylpropanoid metabolic process;GO:0055114//oxidation-reduction process;GO:0009737//response to abscisic acid;cellular_component:GO:0005829//cytosol;GO:0016021//integral component of membrane;GO:0005789//endoplasmic reticulum membrane;molecular_function:GO:0003958//NADPH-hemoprotein reductase activity;GO:0010181//FMN binding;
	CL3598.Contig1	39.82	44.02	42.45	46.21	32.28	32.72	17.38	22.25	25.03	8.88	21.3	20.87	13.11	21.52	16.61	16.07	23.44	12.37	48.56	35.32	38.89	42.76	39.82	43.93	gi|747047859|ref|XP_011069915.1|/0.0e+00/PREDICTED: NADPH--cytochrome P450 reductase-like [Sesamum indicum]	gi|747047858|ref|XM_011071613.1|/0.0/PREDICTED: Sesamum indicum NADPH--cytochrome P450 reductase-like (LOC105155693), mRNA	sp|Q05001|NCPR_CATRO/0.0e+00/NADPH--cytochrome P450 reductase OS=Catharanthus roseus GN=CPR PE=2 SV=1	sind:105155693/0.0e+00/NADPH--cytochrome P450 reductase-like; K00327 NADPH-ferrihemoprotein reductase [EC:1.6.2.4]	At4g30210/1.1e-296/[C] KOG1158 NADP/FAD dependent oxidoreductase	PR00369/3.0E-22/Flavodoxin signature	NA
	CL3598.Contig3	24.4	23.04	22.92	20.32	20.84	16.52	8.42	13.82	12.49	5.85	12.32	10.71	7.39	11.25	7.81	10.28	14.18	7.98	24.03	20.28	17.68	28.56	19.51	22.49	gi|747047859|ref|XP_011069915.1|/0.0e+00/PREDICTED: NADPH--cytochrome P450 reductase-like [Sesamum indicum]	gi|747047858|ref|XM_011071613.1|/0.0/PREDICTED: Sesamum indicum NADPH--cytochrome P450 reductase-like (LOC105155693), mRNA	sp|Q05001|NCPR_CATRO/0.0e+00/NADPH--cytochrome P450 reductase OS=Catharanthus roseus GN=CPR PE=2 SV=1	sind:105155693/0.0e+00/NADPH--cytochrome P450 reductase-like; K00327 NADPH-ferrihemoprotein reductase [EC:1.6.2.4]	At4g30210/1.8e-310/[C] KOG1158 NADP/FAD dependent oxidoreductase	PS51384/14.105/Ferredoxin reductase-type FAD binding domain profile.	NA
	CL3598.Contig2	21.84	23.46	26.08	24.87	20.22	21.19	25.62	38.1	34.35	14.5	38.11	34.15	20.27	30.02	23.78	25.26	40.92	21.14	27.24	22.62	17.42	25.98	20.56	24.32	gi|747047859|ref|XP_011069915.1|/0.0e+00/PREDICTED: NADPH--cytochrome P450 reductase-like [Sesamum indicum]	gi|747047858|ref|XM_011071613.1|/0.0/PREDICTED: Sesamum indicum NADPH--cytochrome P450 reductase-like (LOC105155693), mRNA	sp|Q05001|NCPR_CATRO/0.0e+00/NADPH--cytochrome P450 reductase OS=Catharanthus roseus GN=CPR PE=2 SV=1	sind:105155693/0.0e+00/NADPH--cytochrome P450 reductase-like; K00327 NADPH-ferrihemoprotein reductase [EC:1.6.2.4]	At4g30210/4.1e-310/[C] KOG1158 NADP/FAD dependent oxidoreductase	PS50902/31.695/Flavodoxin-like domain profile.	NA
	CL768.Contig3	20.88	16.63	24.85	23.41	21.5	21.09	19.23	23.11	23.86	11.62	21.12	19.55	14.63	19.16	16.09	13.93	22.99	13.62	26	18.72	23.81	21.52	14.92	25.02	gi|661884977|emb|CDP11509.1|/0.0e+00/unnamed protein product [Coffea canephora]	gi|848876819|ref|XM_012983407.1|/0.0/PREDICTED: Erythranthe guttatus NADPH--cytochrome P450 reductase (LOC105959330), mRNA	sp|P37116|NCPR_VIGRR/0.0e+00/NADPH--cytochrome P450 reductase OS=Vigna radiata var. radiata PE=1 SV=1	tcc:TCM_034517/0.0e+00/NADPH--cytochrome P450 reductase isoform 3; K00327 NADPH-ferrihemoprotein reductase [EC:1.6.2.4]	At4g24520/3.2e-304/[C] KOG1158 NADP/FAD dependent oxidoreductase	PR00371/1.0E-35/Flavoprotein pyridine nucleotide cytochrome reductase signature	biological_process:GO:0009698//phenylpropanoid metabolic process;GO:0055114//oxidation-reduction process;GO:0009737//response to abscisic acid;cellular_component:GO:0005829//cytosol;GO:0016021//integral component of membrane;GO:0005789//endoplasmic reticulum membrane;molecular_function:GO:0003958//NADPH-hemoprotein reductase activity;GO:0010181//FMN binding;
	CL768.Contig2	12.88	11.68	15.96	18.26	17.44	18.56	8.2	12.9	17.72	4.3	9.54	10.24	4.05	11.91	7.78	6.42	10.28	5.45	15.25	16.49	15.05	16.97	14.55	20.42	gi|46403207|gb|AAS92623.1|/2.1e-86/NADPH:cytochrome P450-reductase [Centaurium erythraea]	gi|848876819|ref|XM_012983407.1|/0.0/PREDICTED: Erythranthe guttatus NADPH--cytochrome P450 reductase (LOC105959330), mRNA	sp|P37116|NCPR_VIGRR/3.9e-78/NADPH--cytochrome P450 reductase OS=Vigna radiata var. radiata PE=1 SV=1	sly:101256479/5.3e-83/NADPH--cytochrome P450 reductase; K00327 NADPH-ferrihemoprotein reductase [EC:1.6.2.4]	At4g24520/1.7e-72/[C] KOG1158 NADP/FAD dependent oxidoreductase	PS50902/26.648/Flavodoxin-like domain profile.	NA
	CL3598.Contig5	12.1	9.22	11.54	7.64	8.34	8.4	5.53	8.07	7.61	3.96	8.38	8.9	4.61	6.7	5.8	5.78	6.5	5.35	9.14	10.34	10.88	9	7.25	9.22	gi|344166709|emb|CBX24555.1|/9.0e-297/NADPH:cytochrome P450 reductase [Salvia miltiorrhiza]	gi|747065327|ref|XM_011080994.1|/0.0/PREDICTED: Sesamum indicum NADPH--cytochrome P450 reductase-like (LOC105162842), mRNA	sp|Q05001|NCPR_CATRO/1.9e-284/NADPH--cytochrome P450 reductase OS=Catharanthus roseus GN=CPR PE=2 SV=1	vvi:100240979/8.5e-277/NADPH--cytochrome P450 reductase; K00327 NADPH-ferrihemoprotein reductase [EC:1.6.2.4]	At4g30210/7.2e-259/[C] KOG1158 NADP/FAD dependent oxidoreductase	PF00175/1.1E-17/Oxidoreductase NAD-binding domain	NA
	CL3598.Contig6	11.74	12.98	12.58	11.93	9.56	9.49	7.38	8.19	7.21	3.11	8.43	8.74	5.59	6.03	5.86	5.31	8.26	4.97	11.5	11.22	11.23	10.66	9.94	11.86	gi|344166709|emb|CBX24555.1|/0.0e+00/NADPH:cytochrome P450 reductase [Salvia miltiorrhiza]	gi|747065327|ref|XM_011080994.1|/0.0/PREDICTED: Sesamum indicum NADPH--cytochrome P450 reductase-like (LOC105162842), mRNA	sp|Q05001|NCPR_CATRO/0.0e+00/NADPH--cytochrome P450 reductase OS=Catharanthus roseus GN=CPR PE=2 SV=1	tcc:TCM_039214/0.0e+00/P450 reductase 2; K00327 NADPH-ferrihemoprotein reductase [EC:1.6.2.4]	At4g30210/2.2e-311/[C] KOG1158 NADP/FAD dependent oxidoreductase	PF00667/1.6E-66/FAD binding domain	NA
	CL4894.Contig4	2.67	3.86	4.2	4.03	2.92	3.48	3.04	2.87	1.37	1.53	2.22	1.72	1.22	2.44	1.57	1.66	2.44	1.13	4.13	2.95	3.57	1.17	2.37	3.04	gi|747093161|ref|XP_011094376.1|/0.0e+00/PREDICTED: NADPH-dependent diflavin oxidoreductase 1 isoform X1 [Sesamum indicum] >gi|747093163|ref|XP_011094377.1| PREDICTED: NADPH-dependent diflavin oxidoreductase 1 isoform X1 [Sesamum indicum]	gi|747093162|ref|XM_011096075.1|/0.0/PREDICTED: Sesamum indicum NADPH-dependent diflavin oxidoreductase 1 (LOC105174089), transcript variant X2, mRNA	sp|Q6NPS8|NDOR1_ARATH/1.1e-252/NADPH-dependent diflavin oxidoreductase 1 OS=Arabidopsis thaliana GN=ATR3 PE=1 SV=1	bdi:100824818/5.9e-78/NADPH--cytochrome P450 reductase; K00327 NADPH-ferrihemoprotein reductase [EC:1.6.2.4]	At3g02280/7.6e-250/[C] KOG1159 NADP-dependent flavoprotein reductase	PS51384/11.879/Ferredoxin reductase-type FAD binding domain profile.	NA
	Unigene27314	0.18	0.53	0.68	0.5	0	1.09	0.15	0	0	0.14	0.16	0	0.3	0.46	0.16	0.16	0.15	0.15	0.52	0	0.18	0.37	0.36	0	NA	NA	sp|Q9SB48|NCPR1_ARATH/6.7e-06/NADPH--cytochrome P450 reductase 1 OS=Arabidopsis thaliana GN=ATR1 PE=1 SV=1	vvi:100256291/3.0e-06/NADPH--cytochrome P450 reductase; K00327 NADPH-ferrihemoprotein reductase [EC:1.6.2.4]	NA	NA	NA
	Unigene55616	0	0	0	0	0	0	1.28	0	0	0	0	0	0	0	0	0	0	0	0	0	0	0	0	0	gi|734365219|gb|KHN17598.1|/1.1e-22/NADPH--cytochrome P450 reductase [Glycine soja]	NA	sp|Q9SUM3|NCPR2_ARATH/1.1e-23/NADPH--cytochrome P450 reductase 2 OS=Arabidopsis thaliana GN=ATR2 PE=1 SV=1	gmx:100800640/1.8e-23/NADPH--cytochrome P450 reductase; K00327 NADPH-ferrihemoprotein reductase [EC:1.6.2.4]	At4g30210/2.8e-23/[C] KOG1158 NADP/FAD dependent oxidoreductase	NA	biological_process:GO:0055114//oxidation-reduction process;cellular_component:GO:0016021//integral component of membrane;GO:0005789//endoplasmic reticulum membrane;molecular_function:GO:0003958//NADPH-hemoprotein reductase activity;GO:0010181//FMN binding;
IRS	Unigene37471	0.25	0	0	1.06	0.47	0.5	0	0.33	0.11	0.29	1.47	1.36	0	0.11	0.11	0.54	0.43	0.21	0	0.12	0	1.17	0	1.47	gi|747047601|ref|XP_011069777.1|/7.3e-151/PREDICTED: iridoid synthase-like [Sesamum indicum]	gi|747047600|ref|XM_011071475.1|/0.0/PREDICTED: Sesamum indicum iridoid synthase-like (LOC105155584), mRNA	sp|K7WDL7|IRIS_CATRO/6.2e-124/Iridoid synthase OS=Catharanthus roseus PE=1 SV=1	ats:F775_00319/1.8e-06/Ubiquitin-activating enzyme E1 3; K03178 ubiquitin-activating enzyme E1 [EC:6.2.1.45]	NA	PTHR32487/2.1E-132/--	NA
	Unigene30627	0	0	0	0	0	0.57	0	0	0	0	0.5	0.5	0	0	0	0	0	0	0	0	0	1.7	0.55	0.52	gi|747047601|ref|XP_011069777.1|/1.1e-35/PREDICTED: iridoid synthase-like [Sesamum indicum]	gi|747047600|ref|XM_011071475.1|/0.0/PREDICTED: Sesamum indicum iridoid synthase-like (LOC105155584), mRNA	sp|K7WDL7|IRIS_CATRO/9.2e-30/Iridoid synthase OS=Catharanthus roseus PE=1 SV=1	NA	NA	NA	biological_process:GO:0016099//monoterpenoid biosynthetic process;GO:0055114//oxidation-reduction process;cellular_component:GO:0005829//cytosol;molecular_function:GO:0016628//oxidoreductase activity, acting on the CH-CH group of donors, NAD or NADP as acceptor;GO:0042803//protein homodimerization activity;
	CL14567.Contig1	1.59	0.68	0	1.7	0.42	0.23	0	0	0	0	0	0	0	0	0	0	0	0	0.88	0.21	0.91	0.47	1.14	1.32	gi|29500895|emb|CAD87012.1|/2.5e-40/putative progesterone 5-beta-reductase [Digitalis obscura]	gi|747081760|ref|XM_011089869.1|/0.0/PREDICTED: Sesamum indicum 3-oxo-Delta(4,5)-steroid 5-beta-reductase (LOC105169475), mRNA	sp|Q6PQJ9|5BPOR_DIGLA/7.0e-41/3-oxo-Delta(4,5)-steroid 5-beta-reductase OS=Digitalis lanata PE=1 SV=1	NA	NA	NA	NA
	Unigene25074	0	0	0.39	0.38	0.19	0	0	0.54	0.17	0	0.19	0.56	0.52	0	0.18	0.18	0.17	0.17	0	0.19	0.21	0.42	0	0	gi|295855146|gb|ADG46022.1|/2.7e-96/progesterone 5-beta-reductase [Mentha x piperita]	gi|295881571|gb|GU354232.1|/0.0/Nerium oleander progesterone 5-beta-reductase mRNA, complete cds	sp|Q6PQJ9|5BPOR_DIGLA/2.5e-92/3-oxo-Delta(4,5)-steroid 5-beta-reductase OS=Digitalis lanata PE=1 SV=1	NA	NA	NA	NA
	Unigene27370	0.31	0.63	0.51	1.8	0.7	1.06	0.37	0.19	0.18	0	0.1	0.19	0.62	0.09	0.18	0.09	0.27	0.63	0.41	0.39	0.64	1.32	0.53	1.35	gi|971889318|gb|ALV83439.1|/3.6e-186/1,4-reductase 1.1a [Olea europaea subsp. europaea]	gi|747047598|ref|XM_011071474.1|/0.0/PREDICTED: Sesamum indicum 3-oxo-Delta(4,5)-steroid 5-beta-reductase-like (LOC105155583), mRNA	sp|Q6PQJ9|5BPOR_DIGLA/4.7e-144/3-oxo-Delta(4,5)-steroid 5-beta-reductase OS=Digitalis lanata PE=1 SV=1	thj:104811869/2.5e-12/early nodulin-like protein 2; K03006 DNA-directed RNA polymerase II subunit RPB1 [EC:2.7.7.6]	At4g18670/8.8e-12/[M] LSE0601 A Pollen extensin-like protein (Pex)	PTHR32487:SF0/4.9E-200/--	NA
10HGO	Unigene24597	129.14	83.07	148.35	168.49	139.07	145.18	48.3	48.94	63.05	40.54	87.71	86.17	43.75	84.96	35.79	108.12	119.88	66.02	156.78	131.15	157.48	194.82	146.05	220.59	gi|747103677|ref|XP_011100037.1|/8.3e-179/PREDICTED: 8-hydroxygeraniol dehydrogenase-like [Sesamum indicum]	gi|747098848|ref|XM_011099154.1|/0.0/PREDICTED: Sesamum indicum 8-hydroxygeraniol dehydrogenase (LOC105176373), mRNA	sp|Q6V4H0|10HGO_CATRO/3.0e-179/8-hydroxygeraniol dehydrogenase OS=Catharanthus roseus GN=10HGO PE=1 SV=1	sind:105178286/1.4e-179/8-hydroxygeraniol dehydrogenase-like; K00083 cinnamyl-alcohol dehydrogenase [EC:1.1.1.195]	At4g37990/7.7e-145/[Q] KOG0023 Alcohol dehydrogenase, class V	PF00107/1.1E-18/Zinc-binding dehydrogenase	biological_process:GO:0055114//oxidation-reduction process;molecular_function:GO:0008270//zinc ion binding;GO:0047924//geraniol dehydrogenase activity;
	CL14785.Contig1	53.98	67.52	38.83	99.25	165.21	173.37	43.45	18.24	9.68	17.71	75.8	69.92	28.98	10.66	34.39	6.45	18.85	52.06	30.98	72.04	108.48	87.5	114.92	131.51	gi|747072985|ref|XP_011083435.1|/2.6e-158/PREDICTED: 8-hydroxygeraniol dehydrogenase-like [Sesamum indicum]	gi|747072984|ref|XM_011085133.1|/0.0/PREDICTED: Sesamum indicum 8-hydroxygeraniol dehydrogenase-like (LOC105165969), mRNA	sp|Q6V4H0|10HGO_CATRO/1.7e-152/8-hydroxygeraniol dehydrogenase OS=Catharanthus roseus GN=10HGO PE=1 SV=1	sind:105165969/4.3e-159/8-hydroxygeraniol dehydrogenase-like; K00083 cinnamyl-alcohol dehydrogenase [EC:1.1.1.195]	At4g37990/4.5e-131/[Q] KOG0023 Alcohol dehydrogenase, class V	PF08240/5.2E-27/Alcohol dehydrogenase GroES-like domain	biological_process:GO:0055114//oxidation-reduction process;molecular_function:GO:0008270//zinc ion binding;GO:0016491//oxidoreductase activity;
	CL14785.Contig2	51.04	63.88	41.25	96.76	155.85	167.3	41.64	13.6	9.08	21.01	67.34	67.34	29.47	9.04	29.04	6.18	18.63	54.67	29.86	58.12	108.58	88.07	110.21	134.13	gi|747072985|ref|XP_011083435.1|/2.6e-158/PREDICTED: 8-hydroxygeraniol dehydrogenase-like [Sesamum indicum]	gi|747072984|ref|XM_011085133.1|/0.0/PREDICTED: Sesamum indicum 8-hydroxygeraniol dehydrogenase-like (LOC105165969), mRNA	sp|Q6V4H0|10HGO_CATRO/1.7e-152/8-hydroxygeraniol dehydrogenase OS=Catharanthus roseus GN=10HGO PE=1 SV=1	sind:105165969/4.3e-159/8-hydroxygeraniol dehydrogenase-like; K00083 cinnamyl-alcohol dehydrogenase [EC:1.1.1.195]	At4g37990/4.5e-131/[Q] KOG0023 Alcohol dehydrogenase, class V	PF08240/5.2E-27/Alcohol dehydrogenase GroES-like domain	biological_process:GO:0055114//oxidation-reduction process;molecular_function:GO:0008270//zinc ion binding;GO:0016491//oxidoreductase activity;
	CL7404.Contig4	12.46	6.77	11.99	13.13	16.99	18.22	4.35	5.64	5.67	3.98	6.09	4.78	2.25	5.51	2.87	6.42	11.25	3.74	16.17	4.96	13.77	14.01	15.21	19.99	gi|747098847|ref|XP_011097455.1|/2.0e-180/PREDICTED: 8-hydroxygeraniol dehydrogenase-like [Sesamum indicum]	gi|747098842|ref|XM_011099151.1|/0.0/PREDICTED: Sesamum indicum 8-hydroxygeraniol dehydrogenase-like (LOC105176370), transcript variant X1, mRNA	sp|Q6V4H0|10HGO_CATRO/2.6e-154/8-hydroxygeraniol dehydrogenase OS=Catharanthus roseus GN=10HGO PE=1 SV=1	sind:105176372/3.3e-181/8-hydroxygeraniol dehydrogenase-like; K00083 cinnamyl-alcohol dehydrogenase [EC:1.1.1.195]	At4g37990/3.5e-129/[Q] KOG0023 Alcohol dehydrogenase, class V	PF00107/5.5E-19/Zinc-binding dehydrogenase	NA
	CL7404.Contig5	8.22	8.03	9.82	11.06	13.29	14.24	1.49	2.4	2.18	1.28	3.44	2.49	1.56	3.5	1.6	3.7	8.2	1.87	13.99	3.97	12.09	12.4	11.56	15.89	gi|747098847|ref|XP_011097455.1|/1.3e-181/PREDICTED: 8-hydroxygeraniol dehydrogenase-like [Sesamum indicum]	gi|747098846|ref|XM_011099153.1|/0.0/PREDICTED: Sesamum indicum 8-hydroxygeraniol dehydrogenase-like (LOC105176372), mRNA	sp|Q6V4H0|10HGO_CATRO/5.6e-154/8-hydroxygeraniol dehydrogenase OS=Catharanthus roseus GN=10HGO PE=1 SV=1	sind:105176372/2.2e-182/8-hydroxygeraniol dehydrogenase-like; K00083 cinnamyl-alcohol dehydrogenase [EC:1.1.1.195]	At4g37990/1.5e-129/[Q] KOG0023 Alcohol dehydrogenase, class V	PF08240/5.4E-28/Alcohol dehydrogenase GroES-like domain	NA
	CL8412.Contig3	3.37	1.32	2.01	2.08	4.04	2.68	0.66	0.08	0.08	0.07	0.35	0.35	1.04	0.08	1.24	0.33	0.91	1.55	2.58	1.59	6.44	0.59	1.65	2.35	gi|747072983|ref|XP_011083434.1|/4.2e-172/PREDICTED: 8-hydroxygeraniol dehydrogenase-like [Sesamum indicum]	gi|242049211|ref|XM_002462305.1|/0.0/Sorghum bicolor hypothetical protein, mRNA	sp|Q6V4H0|10HGO_CATRO/3.1e-165/8-hydroxygeraniol dehydrogenase OS=Catharanthus roseus GN=10HGO PE=1 SV=1	sind:105165968/7.0e-173/8-hydroxygeraniol dehydrogenase-like; K00083 cinnamyl-alcohol dehydrogenase [EC:1.1.1.195]	At4g37990/4.9e-141/[Q] KOG0023 Alcohol dehydrogenase, class V	PF08240/1.4E-27/Alcohol dehydrogenase GroES-like domain	biological_process:GO:0055114//oxidation-reduction process;molecular_function:GO:0008270//zinc ion binding;GO:0016491//oxidoreductase activity;
	CL7404.Contig3	2.83	2.29	2.36	3.92	4.22	4.51	0.85	0.71	1.19	0.81	2.02	2.81	0.46	2.35	0.41	1.92	2.36	0.79	4.72	0.79	3.51	3.62	3.92	6.24	gi|747098847|ref|XP_011097455.1|/7.7e-182/PREDICTED: 8-hydroxygeraniol dehydrogenase-like [Sesamum indicum]	gi|747098846|ref|XM_011099153.1|/0.0/PREDICTED: Sesamum indicum 8-hydroxygeraniol dehydrogenase-like (LOC105176372), mRNA	sp|Q6V4H0|10HGO_CATRO/7.2e-154/8-hydroxygeraniol dehydrogenase OS=Catharanthus roseus GN=10HGO PE=1 SV=1	sind:105176372/1.3e-182/8-hydroxygeraniol dehydrogenase-like; K00083 cinnamyl-alcohol dehydrogenase [EC:1.1.1.195]	At4g37990/1.5e-129/[Q] KOG0023 Alcohol dehydrogenase, class V	SM00829/6.3E-5/Enoylreductase	NA
	CL8412.Contig4	2.8	0.84	2.18	0.99	1.87	1.72	0.49	0	0.4	0.07	0.52	0.68	0.8	0	0.58	0.58	0.66	1.54	1.74	1.84	3.15	0.89	1.14	0.19	gi|747072983|ref|XP_011083434.1|/8.5e-173/PREDICTED: 8-hydroxygeraniol dehydrogenase-like [Sesamum indicum]	gi|922331230|ref|XM_003630129.2|/0.0/Medicago truncatula cinnamyl alcohol dehydrogenase-like protein partial mRNA	sp|Q6V4H0|10HGO_CATRO/1.6e-164/8-hydroxygeraniol dehydrogenase OS=Catharanthus roseus GN=10HGO PE=1 SV=1	sind:105165968/1.4e-173/8-hydroxygeraniol dehydrogenase-like; K00083 cinnamyl-alcohol dehydrogenase [EC:1.1.1.195]	At4g37990/3.8e-141/[Q] KOG0023 Alcohol dehydrogenase, class V	PTHR11695:SF497/9.9E-225/--	biological_process:GO:0055114//oxidation-reduction process;molecular_function:GO:0008270//zinc ion binding;GO:0016491//oxidoreductase activity;
	CL12235.Contig1	1.59	0.48	1.56	0.77	0.31	0.57	0.56	0.43	0.62	0.19	0.52	0.44	0.68	0.9	0.35	1.48	1.27	0.62	0.55	1.12	1.06	1.6	0.63	1.76	gi|747098849|ref|XP_011097456.1|/1.1e-09/PREDICTED: 8-hydroxygeraniol dehydrogenase [Sesamum indicum]	gi|747098848|ref|XM_011099154.1|/0.0/PREDICTED: Sesamum indicum 8-hydroxygeraniol dehydrogenase (LOC105176373), mRNA	sp|Q6V4H0|10HGO_CATRO/1.6e-11/8-hydroxygeraniol dehydrogenase OS=Catharanthus roseus GN=10HGO PE=1 SV=1	sind:105176373/1.8e-10/8-hydroxygeraniol dehydrogenase; K00083 cinnamyl-alcohol dehydrogenase [EC:1.1.1.195]	At4g37990/3.9e-09/[Q] KOG0023 Alcohol dehydrogenase, class V	NA	NA
	CL8412.Contig1	1.29	1.5	0.2	2.01	1.8	4.14	0	0	0.18	0.49	1.56	1.76	0.18	0	0	4.91	0.92	3.05	0.84	1.59	1.08	1.11	1.66	0.84	gi|747072985|ref|XP_011083435.1|/9.1e-86/PREDICTED: 8-hydroxygeraniol dehydrogenase-like [Sesamum indicum]	gi|747072984|ref|XM_011085133.1|/0.0/PREDICTED: Sesamum indicum 8-hydroxygeraniol dehydrogenase-like (LOC105165969), mRNA	sp|Q6V4H0|10HGO_CATRO/1.9e-86/8-hydroxygeraniol dehydrogenase OS=Catharanthus roseus GN=10HGO PE=1 SV=1	sind:105165969/1.5e-86/8-hydroxygeraniol dehydrogenase-like; K00083 cinnamyl-alcohol dehydrogenase [EC:1.1.1.195]	At4g37980/3.1e-75/[Q] KOG0023 Alcohol dehydrogenase, class V	PF00107/4.7E-21/Zinc-binding dehydrogenase	biological_process:GO:0055114//oxidation-reduction process;molecular_function:GO:0008270//zinc ion binding;GO:0016491//oxidoreductase activity;
	CL7404.Contig2	0.76	0.37	0.84	0.27	0.41	1.08	1.71	1.77	2.18	0.95	2.13	1.58	1.93	2.47	1.11	1.95	2.97	1.35	0.52	0.29	0.57	0.63	0	1	gi|747098847|ref|XP_011097455.1|/3.2e-181/PREDICTED: 8-hydroxygeraniol dehydrogenase-like [Sesamum indicum]	gi|747098846|ref|XM_011099153.1|/0.0/PREDICTED: Sesamum indicum 8-hydroxygeraniol dehydrogenase-like (LOC105176372), mRNA	sp|Q6V4H0|10HGO_CATRO/3.0e-153/8-hydroxygeraniol dehydrogenase OS=Catharanthus roseus GN=10HGO PE=1 SV=1	sind:105176372/5.3e-182/8-hydroxygeraniol dehydrogenase-like; K00083 cinnamyl-alcohol dehydrogenase [EC:1.1.1.195]	At4g37990/4.7e-129/[Q] KOG0023 Alcohol dehydrogenase, class V	PF00107/5.5E-19/Zinc-binding dehydrogenase	NA
	CL8412.Contig5	0.51	0.25	0	1.85	2.05	1.75	0.08	0	0.49	0.34	1.83	2.62	0.29	0.44	0.49	7.18	0.22	3	0.6	2.16	0	1.25	1.38	2.47	gi|747072989|ref|XP_011083438.1|/1.6e-172/PREDICTED: 8-hydroxygeraniol dehydrogenase-like [Sesamum indicum]	gi|747072988|ref|XM_011085136.1|/0.0/PREDICTED: Sesamum indicum 8-hydroxygeraniol dehydrogenase-like (LOC105165971), mRNA	sp|Q6V4H0|10HGO_CATRO/3.5e-162/8-hydroxygeraniol dehydrogenase OS=Catharanthus roseus GN=10HGO PE=1 SV=1	sind:105165971/2.6e-173/8-hydroxygeraniol dehydrogenase-like; K00083 cinnamyl-alcohol dehydrogenase [EC:1.1.1.195]	At4g37980/2.2e-134/[Q] KOG0023 Alcohol dehydrogenase, class V	PTHR11695/4.9E-217/--	biological_process:GO:0055114//oxidation-reduction process;molecular_function:GO:0008270//zinc ion binding;GO:0016491//oxidoreductase activity;
	CL8412.Contig2	0.29	0.19	1.03	1.58	2.49	2.46	0.34	0	0	0	0	0.09	0.49	0	0	0	0.08	0.5	0.57	0.54	2.86	0	0.39	0.89	gi|747098849|ref|XP_011097456.1|/6.2e-160/PREDICTED: 8-hydroxygeraniol dehydrogenase [Sesamum indicum]	gi|242049211|ref|XM_002462305.1|/0.0/Sorghum bicolor hypothetical protein, mRNA	sp|Q6V4H0|10HGO_CATRO/8.6e-160/8-hydroxygeraniol dehydrogenase OS=Catharanthus roseus GN=10HGO PE=1 SV=1	sind:105165970/1.3e-160/8-hydroxygeraniol dehydrogenase-like; K00083 cinnamyl-alcohol dehydrogenase [EC:1.1.1.195]	At4g37990/1.0e-138/[Q] KOG0023 Alcohol dehydrogenase, class V	PTHR11695/2.4E-223/--	biological_process:GO:0055114//oxidation-reduction process;molecular_function:GO:0008270//zinc ion binding;GO:0016491//oxidoreductase activity;
	Unigene42003	0.17	0	0	1.33	1.82	1.95	0.3	0.23	0.24	0	0.43	0.49	0.29	0	0.26	1.07	0	0.59	0.72	1.09	0	0	0.42	0.98	gi|747072989|ref|XP_011083438.1|/5.0e-166/PREDICTED: 8-hydroxygeraniol dehydrogenase-like [Sesamum indicum]	gi|747072988|ref|XM_011085136.1|/0.0/PREDICTED: Sesamum indicum 8-hydroxygeraniol dehydrogenase-like (LOC105165971), mRNA	sp|Q6V4H0|10HGO_CATRO/1.2e-162/8-hydroxygeraniol dehydrogenase OS=Catharanthus roseus GN=10HGO PE=1 SV=1	sind:105165971/8.2e-167/8-hydroxygeraniol dehydrogenase-like; K00083 cinnamyl-alcohol dehydrogenase [EC:1.1.1.195]	At4g37980/3.5e-132/[Q] KOG0023 Alcohol dehydrogenase, class V	PTHR11695:SF588/1.1E-213/--	biological_process:GO:0055114//oxidation-reduction process;molecular_function:GO:0008270//zinc ion binding;GO:0016491//oxidoreductase activity;
	Unigene9313	0.17	0.17	0	0.16	0.97	0.18	0.6	1.52	0.58	0.4	1.1	0.79	0.29	0.9	0.46	0.91	2.23	0.87	1.01	0.16	0.35	0.9	0	0.34	gi|747098849|ref|XP_011097456.1|/3.1e-16/PREDICTED: 8-hydroxygeraniol dehydrogenase [Sesamum indicum]	gi|747098848|ref|XM_011099154.1|/0.0/PREDICTED: Sesamum indicum 8-hydroxygeraniol dehydrogenase (LOC105176373), mRNA	sp|Q6V4H0|10HGO_CATRO/4.6e-18/8-hydroxygeraniol dehydrogenase OS=Catharanthus roseus GN=10HGO PE=1 SV=1	sind:105176373/5.1e-17/8-hydroxygeraniol dehydrogenase; K00083 cinnamyl-alcohol dehydrogenase [EC:1.1.1.195]	At4g37990/1.4e-13/[Q] KOG0023 Alcohol dehydrogenase, class V	NA	biological_process:GO:0055114//oxidation-reduction process;molecular_function:GO:0008270//zinc ion binding;GO:0016491//oxidoreductase activity;
	Unigene42004	0	0	0.71	0	0	1.66	0.63	0	0	0	1.44	0	0	0	0	0	0	0.6	0	0	0	0	0	0	gi|747072985|ref|XP_011083435.1|/1.6e-45/PREDICTED: 8-hydroxygeraniol dehydrogenase-like [Sesamum indicum]	gi|747072984|ref|XM_011085133.1|/0.0/PREDICTED: Sesamum indicum 8-hydroxygeraniol dehydrogenase-like (LOC105165969), mRNA	sp|Q6V4H0|10HGO_CATRO/1.3e-42/8-hydroxygeraniol dehydrogenase OS=Catharanthus roseus GN=10HGO PE=1 SV=1	sind:105165969/2.6e-46/8-hydroxygeraniol dehydrogenase-like; K00083 cinnamyl-alcohol dehydrogenase [EC:1.1.1.195]	At4g37990/2.2e-36/[Q] KOG0023 Alcohol dehydrogenase, class V	PTHR11695/2.2E-53/--	biological_process:GO:0055114//oxidation-reduction process;molecular_function:GO:0008270//zinc ion binding;GO:0016491//oxidoreductase activity;
	Unigene70900	0	0	0	0	0	2.05	0	0	0	0	0	0	0	0	0	0	0	0	0	0	0	0	0	0	gi|747072983|ref|XP_011083434.1|/6.1e-28/PREDICTED: 8-hydroxygeraniol dehydrogenase-like [Sesamum indicum]	NA	sp|Q6V4H0|10HGO_CATRO/6.9e-30/8-hydroxygeraniol dehydrogenase OS=Catharanthus roseus GN=10HGO PE=1 SV=1	sind:105165968/1.0e-28/8-hydroxygeraniol dehydrogenase-like; K00083 cinnamyl-alcohol dehydrogenase [EC:1.1.1.195]	At4g37990/3.6e-25/[Q] KOG0023 Alcohol dehydrogenase, class V	PF08240/9.0E-13/Alcohol dehydrogenase GroES-like domain	biological_process:GO:0055114//oxidation-reduction process;molecular_function:GO:0008270//zinc ion binding;GO:0016491//oxidoreductase activity;
	CL14785.Contig3	0	1.46	0	0	1.19	0	0	0	0	0	0	0	0	0	0	0	0	0	0	0	0	0	0	0	gi|747103677|ref|XP_011100037.1|/8.0e-21/PREDICTED: 8-hydroxygeraniol dehydrogenase-like [Sesamum indicum]	NA	sp|Q43137|MTDH1_STYHU/8.5e-21/Probable mannitol dehydrogenase 1 OS=Stylosanthes humilis GN=CAD1 PE=2 SV=1	sind:105178286/1.3e-21/8-hydroxygeraniol dehydrogenase-like; K00083 cinnamyl-alcohol dehydrogenase [EC:1.1.1.195]	At4g37990/5.2e-17/[Q] KOG0023 Alcohol dehydrogenase, class V	PF00107/2.6E-9/Zinc-binding dehydrogenase	NA
	CL7404.Contig1	0	0	0	0.66	0	0	0	0	0.2	0.18	1.28	2.57	0.2	0	0.21	2.28	2.99	0.98	0	0	0	0	0	0	gi|747098847|ref|XP_011097455.1|/1.2e-108/PREDICTED: 8-hydroxygeraniol dehydrogenase-like [Sesamum indicum]	gi|747098842|ref|XM_011099151.1|/0.0/PREDICTED: Sesamum indicum 8-hydroxygeraniol dehydrogenase-like (LOC105176370), transcript variant X1, mRNA	sp|Q6V4H0|10HGO_CATRO/2.7e-98/8-hydroxygeraniol dehydrogenase OS=Catharanthus roseus GN=10HGO PE=1 SV=1	sind:105176373/1.5e-99/8-hydroxygeraniol dehydrogenase; K00083 cinnamyl-alcohol dehydrogenase [EC:1.1.1.195]	At4g37980/8.9e-80/[Q] KOG0023 Alcohol dehydrogenase, class V	PTHR11695:SF588/3.3E-123/--	NA
	CL11987.Contig3	10.02	6.98	5.05	10.47	8.65	9.01	4.98	3.22	2.73	3.09	5.94	6.12	4.1	2.68	3.81	3.95	5.45	3.49	9.42	6.08	10.36	10.05	8.84	9.84	gi|703096586|ref|XP_010095884.1|/6.9e-166/putative mannitol dehydrogenase [Morus notabilis] >gi|587873239|gb|EXB62434.1| putative mannitol dehydrogenase [Morus notabilis]	gi|694376892|ref|XM_009366520.1|/0.0/PREDICTED: Pyrus x bretschneideri probable mannitol dehydrogenase (LOC103954695), mRNA	sp|Q6V4H0|10HGO_CATRO/2.4e-161/8-hydroxygeraniol dehydrogenase OS=Catharanthus roseus GN=10HGO PE=1 SV=1	pmum:103335246/6.5e-162/probable mannitol dehydrogenase; K00083 cinnamyl-alcohol dehydrogenase [EC:1.1.1.195]	At4g37990/1.8e-139/[Q] KOG0023 Alcohol dehydrogenase, class V	PF00107/4.9E-21/Zinc-binding dehydrogenase	biological_process:GO:0055114//oxidation-reduction process;molecular_function:GO:0008270//zinc ion binding;GO:0016491//oxidoreductase activity;
CPM	Unigene21598	13.33	11.5	11.86	10.01	7.7	9.01	14.46	11.75	7.8	10.44	16.77	10.85	7.86	16.68	5.72	20.25	27.01	10.01	17.91	8.1	15.74	8.7	13.44	11.38	gi|747059808|ref|XP_011076303.1|/3.2e-214/PREDICTED: cytochrome P450 704C1-like [Sesamum indicum]	gi|848905300|ref|XM_012996686.1|/0.0/PREDICTED: Erythranthe guttatus cytochrome P450 704C1-like (LOC105971795), mRNA	sp|Q50EK3|C04C1_PINTA/2.0e-121/Cytochrome P450 704C1 OS=Pinus taeda GN=CYP704C1 PE=2 SV=1	vvi:100258457/9.6e-100/cytochrome P450 704B1; K20495 long-chain fatty acid omega-monooxygenase [EC:1.14.13.205]	At2g45510/3.3e-115/[QI] KOG0157 Cytochrome P450 CYP4/CYP19/CYP26 subfamilies	PR00465/1.5E-6/E-class P450 group IV signature	cellular_component:GO:0016020//membrane;molecular_function:GO:0046872//metal ion binding;GO:0016491//oxidoreductase activity;
	Unigene39843	11.07	18.28	16.97	11.04	10.2	12.25	17.74	24.52	22.07	23.97	32.03	34.31	13.3	35.57	14.65	36.4	60.89	27.39	26.74	7.45	20.39	14.64	12.58	13.88	gi|747059808|ref|XP_011076303.1|/8.4e-244/PREDICTED: cytochrome P450 704C1-like [Sesamum indicum]	gi|848905300|ref|XM_012996686.1|/0.0/PREDICTED: Erythranthe guttatus cytochrome P450 704C1-like (LOC105971795), mRNA	sp|Q50EK3|C04C1_PINTA/4.3e-137/Cytochrome P450 704C1 OS=Pinus taeda GN=CYP704C1 PE=2 SV=1	egr:104433440/8.2e-112/cytochrome P450 704B1; K20495 long-chain fatty acid omega-monooxygenase [EC:1.14.13.205]	At2g45510/1.3e-137/[QI] KOG0157 Cytochrome P450 CYP4/CYP19/CYP26 subfamilies	PR00385/5.03E-11/P450 superfamily signature	cellular_component:GO:0016020//membrane;molecular_function:GO:0046872//metal ion binding;GO:0016491//oxidoreductase activity;
	Unigene34693	9.95	5.32	4.35	8.54	6.12	6.87	1.72	3.31	2.51	4.27	6.43	6.79	2.06	2.5	2.52	9.39	9.52	4.4	8.14	6.37	10.29	14.4	16.27	10.12	gi|747090962|ref|XP_011093193.1|/5.1e-262/PREDICTED: cytochrome P450 704C1-like [Sesamum indicum]	gi|747090961|ref|XM_011094891.1|/0.0/PREDICTED: Sesamum indicum cytochrome P450 704C1-like (LOC105173213), mRNA	sp|Q50EK3|C04C1_PINTA/4.6e-144/Cytochrome P450 704C1 OS=Pinus taeda GN=CYP704C1 PE=2 SV=1	bvg:104897877/7.8e-123/cytochrome P450 704B1; K20495 long-chain fatty acid omega-monooxygenase [EC:1.14.13.205]	At2g45510/9.4e-152/[QI] KOG0157 Cytochrome P450 CYP4/CYP19/CYP26 subfamilies	PR00385/4.4E-13/P450 superfamily signature	NA
	Unigene18231	5.16	3.61	4.73	4.96	5.1	4.79	3.46	1.96	2.42	2.34	4.67	4.45	1.74	2.38	2.51	3.93	6.56	2.49	6.17	4.96	4.81	6.05	7.29	5.49	gi|590719874|ref|XP_007051176.1|/1.4e-289/RNA helicase family protein isoform 2 [Theobroma cacao] >gi|508703437|gb|EOX95333.1| RNA helicase family protein isoform 2 [Theobroma cacao]	gi|747065749|ref|XM_011081225.1|/0.0/PREDICTED: Sesamum indicum probable pre-mRNA-splicing factor ATP-dependent RNA helicase (LOC105163024), mRNA	sp|O22899|DHX15_ARATH/3.8e-258/Probable pre-mRNA-splicing factor ATP-dependent RNA helicase OS=Arabidopsis thaliana GN=At2g47250 PE=2 SV=1	sind:105163024/4.4e-286/probable pre-mRNA-splicing factor ATP-dependent RNA helicase; K12820 pre-mRNA-splicing factor ATP-dependent RNA helicase DHX15/PRP43 [EC:3.6.4.13]	At3g62310/5.0e-265/[A] KOG0925 mRNA splicing factor ATP-dependent RNA helicase	SM00487/8.0E-32/DEAD-like helicases superfamily	cellular_component:GO:0016021//integral component of membrane;molecular_function:GO:0005524//ATP binding;GO:0004386//helicase activity;GO:0003676//nucleic acid binding;
	Unigene20704	5	3.76	3.93	6.52	3.6	5.62	1.18	3.05	1.78	2.82	5.27	4.08	1.78	2.23	1.72	6.68	8.69	3.83	6.29	3.76	7.9	9.7	10.03	6.6	gi|747090962|ref|XP_011093193.1|/3.0e-130/PREDICTED: cytochrome P450 704C1-like [Sesamum indicum]	gi|747090961|ref|XM_011094891.1|/0.0/PREDICTED: Sesamum indicum cytochrome P450 704C1-like (LOC105173213), mRNA	sp|Q50EK3|C04C1_PINTA/2.6e-76/Cytochrome P450 704C1 OS=Pinus taeda GN=CYP704C1 PE=2 SV=1	zma:100191749/2.0e-63/ms26; male sterile26; K20495 long-chain fatty acid omega-monooxygenase [EC:1.14.13.205]	At2g45510/9.4e-81/[QI] KOG0157 Cytochrome P450 CYP4/CYP19/CYP26 subfamilies	PTHR24296:SF19/2.7E-170/--	NA
	CL11717.Contig2	4.8	3.96	5.1	4.4	3.96	3.31	2.02	2.63	2.25	1.59	3.53	2.74	1.57	1.78	2.16	1.8	1.8	2.07	4.13	4.4	4.71	4.86	4.28	4.61	gi|747066009|ref|XP_011079670.1|/8.5e-125/PREDICTED: serine/arginine-rich-splicing factor SR34-like [Sesamum indicum]	gi|747066010|ref|XR_847889.1|/0.0/PREDICTED: Sesamum indicum serine/arginine-rich-splicing factor SR34-like (LOC105163131), transcript variant X2, misc_RNA	sp|O22315|SRSF1_ARATH/1.8e-96/Pre-mRNA-splicing factor SF2 OS=Arabidopsis thaliana GN=SF2 PE=1 SV=1	sind:105163131/1.4e-125/serine/arginine-rich-splicing factor SR34-like; K12890 splicing factor, arginine/serine-rich 1	At1g02840/7.1e-92/[A] KOG0105 Alternative splicing factor ASF/SF2 (RRM superfamily)	PTHR24012:SF442/8.5E-31/--	NA
	CL2340.Contig7	1.63	1.46	1.71	0.69	2.05	0.83	1.43	2.09	2.24	0.62	2.06	1.88	1.17	1.97	1.46	2.06	1.54	1.03	3	0.85	0.75	1.18	1.31	1.61	gi|747090962|ref|XP_011093193.1|/1.9e-228/PREDICTED: cytochrome P450 704C1-like [Sesamum indicum]	gi|747090961|ref|XM_011094891.1|/0.0/PREDICTED: Sesamum indicum cytochrome P450 704C1-like (LOC105173213), mRNA	sp|Q50EK3|C04C1_PINTA/2.4e-125/Cytochrome P450 704C1 OS=Pinus taeda GN=CYP704C1 PE=2 SV=1	bvg:104897877/2.1e-108/cytochrome P450 704B1; K20495 long-chain fatty acid omega-monooxygenase [EC:1.14.13.205]	At2g45510/9.7e-129/[QI] KOG0157 Cytochrome P450 CYP4/CYP19/CYP26 subfamilies	PTHR24296:SF19/0.0/--	NA
	Unigene3726	1.56	1.43	1.26	1.38	1.37	1.25	0.12	0.99	1	1.19	1.07	1.57	0.58	1.06	0.48	0.85	2.39	0.71	1.67	0.64	1.32	1.29	1.04	1.64	gi|747105744|ref|XP_011101147.1|/4.3e-257/PREDICTED: cytochrome P450 704C1-like [Sesamum indicum]	gi|747105743|ref|XM_011102845.1|/0.0/PREDICTED: Sesamum indicum cytochrome P450 704C1-like (LOC105179242), mRNA	sp|Q50EK3|C04C1_PINTA/1.6e-145/Cytochrome P450 704C1 OS=Pinus taeda GN=CYP704C1 PE=2 SV=1	vvi:100258457/6.1e-116/cytochrome P450 704B1; K20495 long-chain fatty acid omega-monooxygenase [EC:1.14.13.205]	At2g45510/7.2e-148/[QI] KOG0157 Cytochrome P450 CYP4/CYP19/CYP26 subfamilies	PTHR24296/0.0/--	NA
	Unigene19496	1.11	1.53	0.69	1.68	0.86	1.42	0.51	0.34	0.54	0.4	1.73	1.57	0.75	0.92	0.32	1.78	4.08	0.81	2.07	1.56	2.56	1.66	3.22	1.92	gi|747090962|ref|XP_011093193.1|/1.3e-228/PREDICTED: cytochrome P450 704C1-like [Sesamum indicum]	gi|747090961|ref|XM_011094891.1|/0.0/PREDICTED: Sesamum indicum cytochrome P450 704C1-like (LOC105173213), mRNA	sp|Q50EK3|C04C1_PINTA/3.6e-125/Cytochrome P450 704C1 OS=Pinus taeda GN=CYP704C1 PE=2 SV=1	bvg:104897877/1.4e-108/cytochrome P450 704B1; K20495 long-chain fatty acid omega-monooxygenase [EC:1.14.13.205]	At2g45510/1.4e-128/[QI] KOG0157 Cytochrome P450 CYP4/CYP19/CYP26 subfamilies	PR00463/3.4E-9/E-class P450 group I signature	NA
	Unigene34812	0.94	0.93	3.99	0.22	3.69	1.91	0	0.41	0.2	0.54	3.62	2.77	0	0.41	0	0.41	1.39	1.95	0.46	0.65	0.24	3.65	2.36	3.65	gi|747059808|ref|XP_011076303.1|/7.4e-82/PREDICTED: cytochrome P450 704C1-like [Sesamum indicum]	gi|747059807|ref|XM_011078001.1|/0.0/PREDICTED: Sesamum indicum cytochrome P450 704C1-like (LOC105160566), mRNA	sp|Q50EK3|C04C1_PINTA/3.8e-52/Cytochrome P450 704C1 OS=Pinus taeda GN=CYP704C1 PE=2 SV=1	ppp:PHYPADRAFT_183927/1.6e-45/hypothetical protein; K20495 long-chain fatty acid omega-monooxygenase [EC:1.14.13.205]	At2g45510/1.3e-51/[QI] KOG0157 Cytochrome P450 CYP4/CYP19/CYP26 subfamilies	PR00385/2.7E-5/P450 superfamily signature	biological_process:GO:0055114//oxidation-reduction process;molecular_function:GO:0016705//oxidoreductase activity, acting on paired donors, with incorporation or reduction of molecular oxygen;GO:0020037//heme binding;GO:0005506//iron ion binding;GO:0004497//monooxygenase activity;
	Unigene29747	0.93	1.21	0.28	0.41	0.07	0.07	0.95	2	1.54	0	0.46	0.26	0.36	0.37	1.7	0	0	0.06	0.42	1.01	0	0.08	0.8	0.22	gi|747090962|ref|XP_011093193.1|/9.6e-222/PREDICTED: cytochrome P450 704C1-like [Sesamum indicum]	gi|747090961|ref|XM_011094891.1|/0.0/PREDICTED: Sesamum indicum cytochrome P450 704C1-like (LOC105173213), mRNA	sp|Q50EK3|C04C1_PINTA/3.5e-145/Cytochrome P450 704C1 OS=Pinus taeda GN=CYP704C1 PE=2 SV=1	pda:103698133/2.6e-124/cytochrome P450 704B1; K20495 long-chain fatty acid omega-monooxygenase [EC:1.14.13.205]	At2g45510/9.9e-147/[QI] KOG0157 Cytochrome P450 CYP4/CYP19/CYP26 subfamilies	PTHR24296:SF19/0.0/--	NA
	Unigene20072	0.88	1.03	1.9	3.12	1.4	1.94	1.24	1.1	0.88	1.31	1.21	1.99	0.45	0.53	0.66	1.9	2.37	2.37	1.46	1.14	1.55	1.81	3.47	2.72	gi|747090962|ref|XP_011093193.1|/4.0e-24/PREDICTED: cytochrome P450 704C1-like [Sesamum indicum]	gi|590722848|ref|XM_007051951.1|/0.0/Theobroma cacao Cytochrome P450 family protein (TCM_046702) mRNA, complete cds	sp|Q50EK3|C04C1_PINTA/2.4e-11/Cytochrome P450 704C1 OS=Pinus taeda GN=CYP704C1 PE=2 SV=1	dosa:Os03t0168600-01/1.6e-07/Os03g0168600; Cytochrome P450 protein, Anther cutin biosynthesis and pollen exine formation; K20495 long-chain fatty acid omega-monooxygenase [EC:1.14.13.205]	At2g44890/7.3e-15/[QI] KOG0157 Cytochrome P450 CYP4/CYP19/CYP26 subfamilies	NA	NA
ALD	CL12033.Contig3	4.17	5.18	5	7	5.49	8.34	4.42	3.91	2.47	2.7	7.62	6.98	2.88	3.35	5.27	3.33	6.07	5.27	7.06	2.62	5.72	6.81	7.51	9.15	gi|747063588|ref|XP_011078348.1|/1.1e-247/PREDICTED: aldehyde dehydrogenase family 2 member C4 [Sesamum indicum]	gi|747063587|ref|XM_011080046.1|/0.0/PREDICTED: Sesamum indicum aldehyde dehydrogenase family 2 member C4 (LOC105162106), mRNA	sp|Q56YU0|AL2C4_ARATH/5.1e-203/Aldehyde dehydrogenase family 2 member C4 OS=Arabidopsis thaliana GN=ALDH2C4 PE=1 SV=2	sind:105162106/1.8e-248/aldehyde dehydrogenase family 2 member C4; K12355 coniferyl-aldehyde dehydrogenase [EC:1.2.1.68]	At3g48000/1.5e-156/[C] KOG2450 Aldehyde dehydrogenase	PTHR11699/0.0/--	NA
	CL12033.Contig1	1.65	1.38	1.15	10.68	11.66	10.84	1.41	1.56	0.66	1.87	9.51	8.97	0.94	0.9	1.28	2.85	5.2	7.16	2.51	1.82	2.9	11.66	7.52	6.72	gi|747063588|ref|XP_011078348.1|/2.2e-237/PREDICTED: aldehyde dehydrogenase family 2 member C4 [Sesamum indicum]	gi|747063587|ref|XM_011080046.1|/0.0/PREDICTED: Sesamum indicum aldehyde dehydrogenase family 2 member C4 (LOC105162106), mRNA	sp|Q56YU0|AL2C4_ARATH/9.6e-207/Aldehyde dehydrogenase family 2 member C4 OS=Arabidopsis thaliana GN=ALDH2C4 PE=1 SV=2	sind:105162106/3.7e-238/aldehyde dehydrogenase family 2 member C4; K12355 coniferyl-aldehyde dehydrogenase [EC:1.2.1.68]	At3g48000/2.3e-159/[C] KOG2450 Aldehyde dehydrogenase	PF00171/4.0E-179/Aldehyde dehydrogenase family	NA
	CL12033.Contig2	0.33	0	0.13	12.64	12.04	11.5	0.3	0.06	0.06	2.23	9.44	8.48	0	0.12	0.29	2.11	3.31	6.05	0.2	1.25	0.07	12.54	8.42	8.78	gi|747063588|ref|XP_011078348.1|/2.2e-232/PREDICTED: aldehyde dehydrogenase family 2 member C4 [Sesamum indicum]	gi|747055534|ref|XM_011075707.1|/0.0/PREDICTED: Sesamum indicum aldehyde dehydrogenase family 2 member C4-like (LOC105158825), mRNA	sp|Q56YU0|AL2C4_ARATH/1.7e-203/Aldehyde dehydrogenase family 2 member C4 OS=Arabidopsis thaliana GN=ALDH2C4 PE=1 SV=2	sind:105162106/3.6e-233/aldehyde dehydrogenase family 2 member C4; K12355 coniferyl-aldehyde dehydrogenase [EC:1.2.1.68]	At3g48000/1.4e-159/[C] KOG2450 Aldehyde dehydrogenase	PS00070/-/Aldehyde dehydrogenases cysteine active site.	NA
F3D	Unigene73407	3.25	2.36	0	0	0	0	0	0	0	0	0	0	0	0	0	0	0	0	0.77	0.71	0	0	0	0	gi|661894901|emb|CDP01900.1|/1.5e-54/unnamed protein product [Coffea canephora]	gi|747073197|ref|XM_011085254.1|/0.0/PREDICTED: Sesamum indicum flavanone 3-dioxygenase (LOC105166042), transcript variant X2, mRNA	sp|Q7XZQ7|FL3H_PETCR/4.8e-56/Flavanone 3-dioxygenase OS=Petroselinum crispum GN=FHT PE=1 SV=1	sind:105166042/9.2e-55/flavanone 3-dioxygenase; K00475 naringenin 3-dioxygenase [EC:1.14.11.9]	At3g51240/1.2e-53/[QR] KOG0143 Iron/ascorbate family oxidoreductases	PTHR10209/8.6E-85/--	NA
UPD	CL357.Contig2	5.62	4.17	6.61	7.44	5.39	5.65	1.46	1.85	1.6	0.68	2.37	2.24	0.84	1.13	1.65	1.73	2.35	1.72	3.58	4.76	4.89	6.07	5.07	6.47	gi|747075606|ref|XP_011084845.1|/9.4e-214/PREDICTED: uroporphyrinogen decarboxylase [Sesamum indicum]	gi|747075605|ref|XM_011086543.1|/0.0/PREDICTED: Sesamum indicum uroporphyrinogen decarboxylase (LOC105166996), mRNA	sp|Q42967|DCUP_TOBAC/2.3e-194/Uroporphyrinogen decarboxylase, chloroplastic OS=Nicotiana tabacum GN=DCUP PE=1 SV=1	sind:105166996/1.6e-214/uroporphyrinogen decarboxylase; K01599 uroporphyrinogen decarboxylase [EC:4.1.1.37]	At2g40490/6.2e-170/[H] KOG2872 Uroporphyrinogen decarboxylase	PTHR21091/2.4E-164/--	biological_process:GO:0009735//response to cytokinin;GO:0006782//protoporphyrinogen IX biosynthetic process;cellular_component:GO:0005829//cytosol;GO:0009941//chloroplast envelope;GO:0009570//chloroplast stroma;molecular_function:GO:0004853//uroporphyrinogen decarboxylase activity;
	CL357.Contig1	2.4	2.39	4.58	3.66	5.19	2.82	2.71	2.12	1.71	1.57	3.88	4.55	1.89	2.25	1.63	2.28	2.06	2.18	4.33	3.43	3.74	3.27	4.84	2.54	gi|747075606|ref|XP_011084845.1|/1.4e-90/PREDICTED: uroporphyrinogen decarboxylase [Sesamum indicum]	gi|747075605|ref|XM_011086543.1|/0.0/PREDICTED: Sesamum indicum uroporphyrinogen decarboxylase (LOC105166996), mRNA	sp|Q42967|DCUP_TOBAC/4.1e-77/Uroporphyrinogen decarboxylase, chloroplastic OS=Nicotiana tabacum GN=DCUP PE=1 SV=1	sind:105166996/2.3e-91/uroporphyrinogen decarboxylase; K01599 uroporphyrinogen decarboxylase [EC:4.1.1.37]	At2g40490/8.4e-61/[H] KOG2872 Uroporphyrinogen decarboxylase	PF01208/1.4E-37/Uroporphyrinogen decarboxylase (URO-D)	biological_process:GO:0009735//response to cytokinin;GO:0006782//protoporphyrinogen IX biosynthetic process;cellular_component:GO:0005829//cytosol;GO:0009941//chloroplast envelope;GO:0009570//chloroplast stroma;molecular_function:GO:0004853//uroporphyrinogen decarboxylase activity;
	CL357.Contig3	1.18	1.41	1.35	1.51	0.7	1.55	2.45	2.33	1.59	1.51	3.38	2.28	1.82	1.3	1.96	2.14	2.19	2.51	1.56	1.1	1.83	1.12	2.15	2.12	gi|747075606|ref|XP_011084845.1|/1.5e-213/PREDICTED: uroporphyrinogen decarboxylase [Sesamum indicum]	gi|747075605|ref|XM_011086543.1|/0.0/PREDICTED: Sesamum indicum uroporphyrinogen decarboxylase (LOC105166996), mRNA	sp|Q42967|DCUP_TOBAC/2.2e-194/Uroporphyrinogen decarboxylase, chloroplastic OS=Nicotiana tabacum GN=DCUP PE=1 SV=1	sind:105166996/2.5e-214/uroporphyrinogen decarboxylase; K01599 uroporphyrinogen decarboxylase [EC:4.1.1.37]	At2g40490/5.9e-170/[H] KOG2872 Uroporphyrinogen decarboxylase	PF01208/2.3E-120/Uroporphyrinogen decarboxylase (URO-D)	biological_process:GO:0009735//response to cytokinin;GO:0006782//protoporphyrinogen IX biosynthetic process;cellular_component:GO:0005829//cytosol;GO:0009941//chloroplast envelope;GO:0009570//chloroplast stroma;molecular_function:GO:0004853//uroporphyrinogen decarboxylase activity;
UGD	CL2934.Contig8	38.28	33.93	35.64	36.27	34.31	38.41	16.23	10.55	6.15	3.62	8.73	8.51	13.33	7.48	16.4	5.5	14.45	13.82	37.99	19.1	54.31	25.66	30.93	36.66	gi|747071225|ref|XP_011082471.1|/2.2e-225/PREDICTED: UDP-glucuronic acid decarboxylase 2-like [Sesamum indicum]	gi|747065991|ref|XM_011081359.1|/0.0/PREDICTED: Sesamum indicum UDP-glucuronic acid decarboxylase 2-like (LOC105163124), mRNA	sp|Q9LZI2|UXS2_ARATH/6.9e-206/UDP-glucuronic acid decarboxylase 2 OS=Arabidopsis thaliana GN=UXS2 PE=1 SV=1	sind:105165224/3.6e-226/UDP-glucuronic acid decarboxylase 2-like; K08678 UDP-glucuronate decarboxylase [EC:4.1.1.35]	At3g62830/1.8e-205/[GM] KOG1429 dTDP-glucose 4-6-dehydratase/UDP-glucuronic acid decarboxylase	PTHR10366/1.6E-261/--	NA
[truncated: 28 more rows]

## Sheet: Table S9
Table S9 FPKM values of unigenes involved in acteosidel biosynthesis
Name	gene_id	1706_RS1_FPKM	1706_RS2_FPKM	1706_RS3_FPKM	1706_nRS1_FPKM	1706_nRS2_FPKM	1706_nRS3_FPKM	BJ1_RS1_FPKM	BJ1_RS2_FPKM	BJ1_RS3_FPKM	BJ1_nRS1_FPKM	BJ1_nRS2_FPKM	BJ1_nRS3_FPKM	QH1_RS1_FPKM	QH1_RS2_FPKM	QH1_RS3_FPKM	QH1_nRS1_FPKM	QH1_nRS2_FPKM	QH1_nRS3_FPKM	W85_RS1_FPKM	W85_RS2_FPKM	W85_RS3_FPKM	W85_nRS1_FPKM	W85_nRS2_FPKM	W85_nRS3_FPKM	Nr	Nt	Swissprot	KEGG	KOG	Interpro	GO
[truncated: 223 more rows]

## Sheet: Table S10
Table S10 FPKM values of UGT genes in R. glutinosa samples
[truncated: 326 more rows]

[truncated: 1 more sheets: Table S11]
